# Supplementary material for: SARS-CoV-2 mucosal antibody development and persistence and their relation to viral load and COVID-19 symptoms
Source: Nat Commun. 2021 Sep 23;12:5621. doi: 10.1038/s41467-021-25949-x (PMC8460778; doi:10.1038/s41467-021-25949-x)
Supplement: Supplementary file 4 — Source Data [file 41467_2021_25949_MOESM4_ESM.xlsx]

## Sheet: Overview
Figure	Data	Source	Access date
1b	Number of COVID-19 hospitalizations in the Netherlands and data	https://www.rivm.nl/coronavirus-covid-19/grafieken	2021-02-02
2a	Average viral loads and Percentage of seroconverted contact participants per age group	Study data	NA
2b	Average viral loads and Percentage of seroconverted Index participants per age group	Study data	NA
2c	Mucosal antibody levels (ratio based on mean of negative controls) of index cases and contact cases per timepoint. "neg" timepoint for the negative controls
3a	correlations of mucosal antibody levels and day of symptom onset and viral load	Study data	NA
3b	mucosal antibody levels (relative ratio based on mean of negative controls) of index cases per timebin. "neg" timebin for the negative controls. NA when individual did not have sample measurement for that timebin	Study data	NA
4a	number of COVID-19 symptoms (respiratory or systemic) per timebin per age group (cases only)	Study data	NA
4b	estimates of the effect of age on the number of symptoms	Study data	NA
4c	estimates of the effect of mucosal antibody measures on decrease in systemic of respiratory symptoms	Study data	NA
S2b	Correlation between the two replicated analyses of the day 28 MLF values. NA when the sample was not repeated during the 9 month measurement	Study data	NA
S3a	serum antibody values for all antigen antibody combinations of cases and non-cases of each agegroup. NA when no serum measurement was taken.	study data	NA
S3b	serum and MLF antibody values (ratio based on mean of negative controls) on day 28 and 9 months. SampleIDs are not provided, but each antibody antigen pair are below eachother. Antibody-antigen pairs without a 9M sample were not measured on 9 months.	study data	NA
S4a	seroconversion rates of cases at nine months	Study data	NA
S4b	serum antibody values for all antigen antibody combinations of cases and non-cases of each agegroup at nine months	Study data	NA
S5a	MLF and viral load values on D0 of all PCR positive cases	Study data	NA
S5b	MLF and day of symptom onset values on D0 of all index cases	Study data	NA
S6a	Proportions of participants reporting symptoms for cases and non-cases for each agegroup	Study data	NA
S6b	Proportions of cases with symptoms per timepoint for systemic and respiratory symptoms	Study data	NA
S7	Number of predicted and reported symptoms per day per symptom category. Each 28 day sequence is one individual, sampleIDs are removed to ascertain patient's privacy	Study data	NA

## Sheet: Fig1
Date	new COVID-19 hospitalizations
2020-02-27	3
2020-02-28	3
2020-02-29	2
2020-03-01	9
2020-03-02	10
2020-03-03	11
2020-03-04	13
2020-03-05	12
2020-03-06	19
2020-03-07	9
2020-03-08	22
2020-03-09	31
2020-03-10	34
2020-03-11	48
2020-03-12	71
2020-03-13	84
2020-03-14	73
2020-03-15	91
2020-03-16	168
2020-03-17	165
2020-03-18	212
2020-03-19	301
2020-03-20	308
2020-03-21	252
2020-03-22	283
2020-03-23	506
2020-03-24	493
2020-03-25	508
2020-03-26	499
2020-03-27	624
2020-03-28	351
2020-03-29	298
2020-03-30	502
2020-03-31	362
2020-04-01	341
2020-04-02	392
2020-04-03	369
2020-04-04	209
2020-04-05	255
2020-04-06	345
2020-04-07	227
2020-04-08	234
2020-04-09	204
2020-04-10	223
2020-04-11	139
2020-04-12	153
2020-04-13	178
2020-04-14	174
2020-04-15	125
2020-04-16	124
2020-04-17	141
2020-04-18	78
2020-04-19	84
2020-04-20	112
2020-04-21	112
2020-04-22	91
2020-04-23	97
2020-04-24	81
2020-04-25	51
2020-04-26	44
2020-04-27	64
2020-04-28	88
2020-04-29	52
2020-04-30	67
2020-05-01	50
2020-05-02	31
2020-05-03	39
2020-05-04	58
2020-05-05	26
2020-05-06	54
2020-05-07	44
2020-05-08	58
2020-05-09	30
2020-05-10	23
2020-05-11	47
2020-05-12	23
2020-05-13	33
2020-05-14	25
2020-05-15	30
2020-05-16	20
2020-05-17	28
2020-05-18	35
2020-05-19	17
2020-05-20	27
2020-05-21	11
2020-05-22	31
2020-05-23	13
2020-05-24	18

## Sheet: Fig2a
agegroup	Sero negative (N)	Sero positive (N)	total no.	Fraction seropositive	Measure	Median viral load	IQR viral load
<18yr	22	29	51	0.568627	anySero	2.9	2,595-5,819
18-49yr	19	36	55	0.654545	anySero	2.932	2,611-3,278
50+yr	12	19	31	0.612903	anySero	3.143	0-6,326
<18yr	50	1	51	0.0196078	serum_IgM_N
18-49yr	48	7	55	0.127273	serum_IgM_N
50+yr	28	3	31	0.0967742	serum_IgM_N
<18yr	32	19	51	0.372549	serum_IgG_N
18-49yr	45	10	55	0.181818	serum_IgG_N
50+yr	17	14	31	0.451613	serum_IgG_N
<18yr	50	1	51	0.0196078	serum_IgA_N
18-49yr	51	4	55	0.0727273	serum_IgA_N
50+yr	23	8	31	0.258065	serum_IgA_N
<18yr	39	12	51	0.235294	serum_IgM_RBD
18-49yr	41	14	55	0.254545	serum_IgM_RBD
50+yr	23	8	31	0.258065	serum_IgM_RBD
<18yr	29	22	51	0.431373	serum_IgG_RBD
18-49yr	38	17	55	0.309091	serum_IgG_RBD
50+yr	17	14	31	0.451613	serum_IgG_RBD
<18yr	33	18	51	0.352941	serum_IgA_RBD
18-49yr	40	15	55	0.272727	serum_IgA_RBD
50+yr	19	12	31	0.387097	serum_IgA_RBD
<18yr	28	23	51	0.45098	serum_IgM_S
18-49yr	37	18	55	0.327273	serum_IgM_S
50+yr	16	15	31	0.483871	serum_IgM_S
<18yr	25	26	51	0.509804	serum_IgG_S
18-49yr	30	25	55	0.454545	serum_IgG_S
50+yr	16	15	31	0.483871	serum_IgG_S
<18yr	30	21	51	0.411765	serum_IgA_S
18-49yr	34	21	55	0.381818	serum_IgA_S
50+yr	16	15	31	0.483871	serum_IgA_S

## Sheet: Fig2b
agegroup	Sero negative (N)	Sero positive (N)	total no.	Fraction seropositive	Measure	Median viral load	IQR viral load
18-49yr	-5	36	31	1.16129	anySero	6.178	4,277-6,608
50+yr	0	19	19	1	anySero	6.926	5,271-8,115
18-49yr	24	7	31	0.225806	serum_IgM_N
50+yr	13	6	19	0.315789	serum_IgM_N
18-49yr	11	20	31	0.645161	serum_IgG_N
50+yr	4	15	19	0.789474	serum_IgG_N
18-49yr	22	9	31	0.290323	serum_IgA_N
50+yr	8	11	19	0.578947	serum_IgA_N
18-49yr	13	18	31	0.580645	serum_IgM_RBD
50+yr	6	13	19	0.684211	serum_IgM_RBD
18-49yr	3	28	31	0.903226	serum_IgG_RBD
50+yr	1	18	19	0.947368	serum_IgG_RBD
18-49yr	12	19	31	0.612903	serum_IgA_RBD
50+yr	4	15	19	0.789474	serum_IgA_RBD
18-49yr	3	28	31	0.903226	serum_IgM_S
50+yr	2	17	19	0.894737	serum_IgM_S
18-49yr	2	29	31	0.935484	serum_IgG_S
50+yr	0	19	19	1	serum_IgG_S
18-49yr	2	29	31	0.935484	serum_IgA_S
50+yr	0	19	19	1	serum_IgA_S

## Sheet: Fig2c
D_inf	Measure	median	IQR	range
neg.no	MLF_IgA_N	0.957232	0.92326	0.812843
neg.no	MLF_IgA_N	0.957232	1.03116	1.3588
neg.no	MLF_IgA_RBD	0.975335	0.885864	0.684348
neg.no	MLF_IgA_RBD	0.975335	1.11039	1.371
neg.no	MLF_IgA_S	1.01128	0.930266	0.674769
neg.no	MLF_IgA_S	1.01128	1.09358	1.41104
neg.no	MLF_IgG_N	1.05503	0.978448	0.620801
neg.no	MLF_IgG_N	1.05503	1.17169	1.21777
neg.no	MLF_IgG_RBD	0.968767	0.732142	0.732142
neg.no	MLF_IgG_RBD	0.968767	1.16411	1.48192
neg.no	MLF_IgG_S	0.870067	0.870067	0.870067
neg.no	MLF_IgG_S	0.870067	1.07488	1.46481
neg.no	MLF_IgM_N	0.998049	0.948577	0.81272
neg.no	MLF_IgM_N	0.998049	1.08239	1.1691
neg.no	MLF_IgM_RBD	1.02225	0.810757	0.810757
neg.no	MLF_IgM_RBD	1.02225	1.1926	1.41426
neg.no	MLF_IgM_S	0.877871	0.877871	0.877871
neg.no	MLF_IgM_S	0.877871	1.08515	1.45215
0.yes	MLF_IgA_N	0.923957	0.845735	0.620051
0.yes	MLF_IgA_N	0.923957	0.981603	1.3588
0.yes	MLF_IgA_RBD	1.06328	0.9895	0.693408
0.yes	MLF_IgA_RBD	1.06328	1.19649	1.52541
0.yes	MLF_IgA_S	0.9546	0.768229	0.449418
0.yes	MLF_IgA_S	0.9546	1.20807	1.98385
0.yes	MLF_IgG_N	1.0529	0.863071	0.620801
0.yes	MLF_IgG_N	1.0529	1.24305	2.19421
0.yes	MLF_IgG_RBD	1.07535	0.952116	0.726843
0.yes	MLF_IgG_RBD	1.07535	1.23121	2.09573
0.yes	MLF_IgG_S	0.900847	0.870067	0.870067
0.yes	MLF_IgG_S	0.900847	1.32613	2.58986
0.yes	MLF_IgM_N	0.937466	0.822626	0.648721
0.yes	MLF_IgM_N	0.937466	1.03901	1.42905
0.yes	MLF_IgM_RBD	1.14351	0.982264	0.810757
0.yes	MLF_IgM_RBD	1.14351	1.32393	2.0814
0.yes	MLF_IgM_S	0.964584	0.877871	0.877871
0.yes	MLF_IgM_S	0.964584	1.39046	2.25409
3.yes	MLF_IgA_N	0.983892	0.913156	0.671709
3.yes	MLF_IgA_N	0.983892	1.04978	1.3588
3.yes	MLF_IgA_RBD	1.17189	1.03008	0.872509
3.yes	MLF_IgA_RBD	1.17189	1.27195	1.52541
3.yes	MLF_IgA_S	1.20002	0.990988	0.640232
3.yes	MLF_IgA_S	1.20002	1.46673	2.02024
3.yes	MLF_IgG_N	1.21334	1.03132	0.620801
3.yes	MLF_IgG_N	1.21334	1.39256	2.20299
3.yes	MLF_IgG_RBD	1.20555	1.05891	0.732142
3.yes	MLF_IgG_RBD	1.20555	1.35737	2.07673
3.yes	MLF_IgG_S	1.4717	1.13225	0.870067
3.yes	MLF_IgG_S	1.4717	1.88552	2.65206
3.yes	MLF_IgM_N	1.03082	0.939579	0.632026
3.yes	MLF_IgM_N	1.03082	1.11678	1.68837
3.yes	MLF_IgM_RBD	1.3176	1.16955	0.810757
3.yes	MLF_IgM_RBD	1.3176	1.54844	2.0814
3.yes	MLF_IgM_S	1.45487	1.16751	0.877871
3.yes	MLF_IgM_S	1.45487	1.69091	2.4224
6.yes	MLF_IgA_N	1.00938	0.953316	0.737002
6.yes	MLF_IgA_N	1.00938	1.13696	1.3588
6.yes	MLF_IgA_RBD	1.18524	1.0911	0.861897
6.yes	MLF_IgA_RBD	1.18524	1.33463	1.52541
6.yes	MLF_IgA_S	1.36096	1.18613	0.464096
6.yes	MLF_IgA_S	1.36096	1.55744	2.02024
6.yes	MLF_IgG_N	1.3542	0.999702	0.687013
6.yes	MLF_IgG_N	1.3542	1.65085	2.55269
6.yes	MLF_IgG_RBD	1.3417	1.10413	0.732142
6.yes	MLF_IgG_RBD	1.3417	1.59656	2.28252
6.yes	MLF_IgG_S	1.7833	1.44331	0.870067
6.yes	MLF_IgG_S	1.7833	2.15603	3.04513
6.yes	MLF_IgM_N	1.02817	0.930694	0.648721
6.yes	MLF_IgM_N	1.02817	1.22428	1.7842
6.yes	MLF_IgM_RBD	1.4728	1.22636	0.810757
6.yes	MLF_IgM_RBD	1.4728	1.70258	2.0814
6.yes	MLF_IgM_S	1.67154	1.3935	0.877871
6.yes	MLF_IgM_S	1.67154	1.81531	2.37108
7.yes	MLF_IgA_N	0.951154	0.850544	0.670529
7.yes	MLF_IgA_N	0.951154	1.05128	1.3588
7.yes	MLF_IgA_RBD	1.16501	1.0531	0.790557
7.yes	MLF_IgA_RBD	1.16501	1.28337	1.52541
7.yes	MLF_IgA_S	1.12968	0.89788	0.506347
7.yes	MLF_IgA_S	1.12968	1.35125	1.85973
7.yes	MLF_IgG_N	1.14739	0.94458	0.620801
7.yes	MLF_IgG_N	1.14739	1.42918	2.25675
7.yes	MLF_IgG_RBD	1.18178	0.999448	0.724321
7.yes	MLF_IgG_RBD	1.18178	1.51826	2.12303
7.yes	MLF_IgG_S	1.41674	0.870067	0.870067
7.yes	MLF_IgG_S	1.41674	1.91002	2.6395
7.yes	MLF_IgM_N	0.985387	0.862847	0.648721
7.yes	MLF_IgM_N	0.985387	1.04705	1.50504
7.yes	MLF_IgM_RBD	1.26644	1.03674	0.810757
7.yes	MLF_IgM_RBD	1.26644	1.52338	1.82063
7.yes	MLF_IgM_S	1.40463	0.877871	0.877871
7.yes	MLF_IgM_S	1.40463	1.6333	1.93136
14.yes	MLF_IgA_N	0.941621	0.882392	0.577697
14.yes	MLF_IgA_N	0.941621	1.02476	1.3588
14.yes	MLF_IgA_RBD	1.17029	1.05467	0.71369
14.yes	MLF_IgA_RBD	1.17029	1.26336	1.52541
14.yes	MLF_IgA_S	1.21938	0.922332	0.477507
14.yes	MLF_IgA_S	1.21938	1.40058	1.88905
14.yes	MLF_IgG_N	1.24992	0.993954	0.620801
14.yes	MLF_IgG_N	1.24992	1.67161	2.21553
14.yes	MLF_IgG_RBD	1.33139	1.0286	0.732142
14.yes	MLF_IgG_RBD	1.33139	1.6275	2.13001
14.yes	MLF_IgG_S	1.74485	1.02229	0.870067
14.yes	MLF_IgG_S	1.74485	2.0779	2.65694
14.yes	MLF_IgM_N	0.98248	0.895406	0.648721
14.yes	MLF_IgM_N	0.98248	1.05669	1.37964
14.yes	MLF_IgM_RBD	1.32929	1.13384	0.810757
14.yes	MLF_IgM_RBD	1.32929	1.51638	2.0814
14.yes	MLF_IgM_S	1.53454	0.914757	0.877871
14.yes	MLF_IgM_S	1.53454	1.71418	2.10325
28.yes	MLF_IgA_N	0.988733	0.919548	0.696817
28.yes	MLF_IgA_N	0.988733	1.07739	1.3588
28.yes	MLF_IgA_RBD	1.21185	1.08897	0.565625
28.yes	MLF_IgA_RBD	1.21185	1.33181	1.52541
28.yes	MLF_IgA_S	1.31748	1.06199	0.543166
28.yes	MLF_IgA_S	1.31748	1.46106	1.92082
28.yes	MLF_IgG_N	1.45467	1.18098	0.620801
28.yes	MLF_IgG_N	1.45467	1.7438	2.55269
28.yes	MLF_IgG_RBD	1.53593	1.16191	0.732142
28.yes	MLF_IgG_RBD	1.53593	1.82964	2.28252
28.yes	MLF_IgG_S	1.88595	1.42308	0.870067
28.yes	MLF_IgG_S	1.88595	2.2888	3.10783
28.yes	MLF_IgM_N	1.01251	0.918155	0.648721
28.yes	MLF_IgM_N	1.01251	1.09513	1.69724
28.yes	MLF_IgM_RBD	1.35907	1.16855	0.810757
28.yes	MLF_IgM_RBD	1.35907	1.58619	2.0814
28.yes	MLF_IgM_S	1.4649	1.1705	0.877871
28.yes	MLF_IgM_S	1.4649	1.71495	2.4224
29.yes	MLF_IgA_N	0.940621	0.874585	0.627904
29.yes	MLF_IgA_N	0.940621	0.990826	1.15446
29.yes	MLF_IgA_RBD	1.13642	1.07138	0.812404
29.yes	MLF_IgA_RBD	1.13642	1.23212	1.53444
29.yes	MLF_IgA_S	1.16953	1.06355	0.742074
29.yes	MLF_IgA_S	1.16953	1.31551	1.7209
29.yes	MLF_IgG_N	1.24687	1.07345	0.610467
29.yes	MLF_IgG_N	1.24687	1.46371	1.93926
29.yes	MLF_IgG_RBD	1.34154	1.17043	0.695901
29.yes	MLF_IgG_RBD	1.34154	1.59419	2.17668
29.yes	MLF_IgG_S	1.74378	1.45871	0.870066
29.yes	MLF_IgG_S	1.74378	2.01433	2.65694
29.yes	MLF_IgM_N	0.920038	0.859885	0.647846
29.yes	MLF_IgM_N	0.920038	0.990223	1.20131
29.yes	MLF_IgM_RBD	1.19596	1.06408	0.808501
29.yes	MLF_IgM_RBD	1.19596	1.32812	1.93761
29.yes	MLF_IgM_S	1.12848	0.961375	0.875771
29.yes	MLF_IgM_S	1.12848	1.25558	2.00219
0.no	MLF_IgA_N	0.924209	0.85355	0.725344
0.no	MLF_IgA_N	0.924209	1.00376	1.13074
0.no	MLF_IgA_RBD	1.06087	0.959726	0.84306
0.no	MLF_IgA_RBD	1.06087	1.16377	1.30681
0.no	MLF_IgA_S	0.857886	0.724873	0.539054
0.no	MLF_IgA_S	0.857886	0.967123	1.19396
0.no	MLF_IgG_N	0.967975	0.823997	0.620801
0.no	MLF_IgG_N	0.967975	1.06108	1.46718
0.no	MLF_IgG_RBD	0.990861	0.796404	0.726843
0.no	MLF_IgG_RBD	0.990861	1.16056	1.5566
0.no	MLF_IgG_S	0.870067	0.870067	0.870067
0.no	MLF_IgG_S	0.870067	0.899883	1.80593
0.no	MLF_IgM_N	0.888575	0.754697	0.648721
0.no	MLF_IgM_N	0.888575	1.04478	1.25739
0.no	MLF_IgM_RBD	1.0171	0.844602	0.810757
0.no	MLF_IgM_RBD	1.0171	1.2395	1.47654
0.no	MLF_IgM_S	0.877871	0.877871	0.873675
0.no	MLF_IgM_S	0.877871	0.904077	1.36398
7.no	MLF_IgA_N	0.960125	0.891757	0.74597
7.no	MLF_IgA_N	0.960125	1.02328	1.12508
7.no	MLF_IgA_RBD	1.07804	0.989925	0.811623
7.no	MLF_IgA_RBD	1.07804	1.15731	1.38701
7.no	MLF_IgA_S	0.874859	0.791354	0.652217
7.no	MLF_IgA_S	0.874859	0.988641	1.21901
7.no	MLF_IgG_N	1.00505	0.798358	0.620801
7.no	MLF_IgG_N	1.00505	1.14242	1.75578
7.no	MLF_IgG_RBD	1.07641	0.868241	0.724321
7.no	MLF_IgG_RBD	1.07641	1.21975	1.52543
7.no	MLF_IgG_S	0.870067	0.870067	0.870067
7.no	MLF_IgG_S	0.870067	0.895305	1.98608
7.no	MLF_IgM_N	0.939021	0.809849	0.631588
7.no	MLF_IgM_N	0.939021	1.04428	1.23252
7.no	MLF_IgM_RBD	1.04562	0.810757	0.810757
7.no	MLF_IgM_RBD	1.04562	1.21598	1.45399
7.no	MLF_IgM_S	0.877871	0.877871	0.877871
7.no	MLF_IgM_S	0.877871	0.929663	1.34396
14.no	MLF_IgA_N	0.939219	0.889816	0.741354
14.no	MLF_IgA_N	0.939219	1.00526	1.3588
14.no	MLF_IgA_RBD	1.0705	0.989795	0.749956
14.no	MLF_IgA_RBD	1.0705	1.17761	1.38458
14.no	MLF_IgA_S	0.89352	0.747603	0.674769
14.no	MLF_IgA_S	0.89352	0.969038	1.12902
14.no	MLF_IgG_N	0.983093	0.844358	0.620801
14.no	MLF_IgG_N	0.983093	1.13718	1.63077
14.no	MLF_IgG_RBD	1.08732	0.927981	0.732142
14.no	MLF_IgG_RBD	1.08732	1.16487	1.44175
14.no	MLF_IgG_S	0.870067	0.870067	0.870067
14.no	MLF_IgG_S	0.870067	0.941429	1.98979
14.no	MLF_IgM_N	0.929928	0.836032	0.648721
14.no	MLF_IgM_N	0.929928	1.00424	1.20865
14.no	MLF_IgM_RBD	1.00288	0.862471	0.810757
14.no	MLF_IgM_RBD	1.00288	1.17026	1.38866
14.no	MLF_IgM_S	0.877871	0.877871	0.877871
14.no	MLF_IgM_S	0.877871	0.935212	1.77149
28.no	MLF_IgA_N	0.95803	0.873095	0.740934
28.no	MLF_IgA_N	0.95803	1.05557	1.3588
28.no	MLF_IgA_RBD	1.09084	0.988145	0.800082
28.no	MLF_IgA_RBD	1.09084	1.15573	1.39174
28.no	MLF_IgA_S	0.891557	0.747603	0.668526
28.no	MLF_IgA_S	0.891557	0.989792	1.31779
28.no	MLF_IgG_N	0.991099	0.846388	0.620801
28.no	MLF_IgG_N	0.991099	1.0957	1.64053
28.no	MLF_IgG_RBD	1.06263	0.846156	0.707157
28.no	MLF_IgG_RBD	1.06263	1.21014	1.53353
28.no	MLF_IgG_S	0.870067	0.870067	0.870067
28.no	MLF_IgG_S	0.870067	0.870067	2.08612
28.no	MLF_IgM_N	0.97904	0.779178	0.648721
28.no	MLF_IgM_N	0.97904	1.05137	1.2812
28.no	MLF_IgM_RBD	1.12031	0.872035	0.810757
28.no	MLF_IgM_RBD	1.12031	1.23321	1.49419
28.no	MLF_IgM_S	0.877871	0.877871	0.877871
28.no	MLF_IgM_S	0.877871	0.9852	1.97006
29.no	MLF_IgA_N	0.944844	0.944844	0.944844
29.no	MLF_IgA_N	0.944844	0.944844	0.944844
29.no	MLF_IgA_RBD	1.16288	1.16288	1.16288
29.no	MLF_IgA_RBD	1.16288	1.16288	1.16288
29.no	MLF_IgA_S	0.956922	0.956922	0.956922
29.no	MLF_IgA_S	0.956922	0.956922	0.956922
29.no	MLF_IgG_N	1.24545	1.24545	1.24545
29.no	MLF_IgG_N	1.24545	1.24545	1.24545
29.no	MLF_IgG_RBD	1.20018	1.20018	1.20018
29.no	MLF_IgG_RBD	1.20018	1.20018	1.20018
29.no	MLF_IgG_S	2.08495	2.08495	2.08495
29.no	MLF_IgG_S	2.08495	2.08495	2.08495
29.no	MLF_IgM_N	1.1547	1.1547	1.1547
29.no	MLF_IgM_N	1.1547	1.1547	1.1547
29.no	MLF_IgM_RBD	1.35753	1.35753	1.35753
29.no	MLF_IgM_RBD	1.35753	1.35753	1.35753
29.no	MLF_IgM_S	1.12006	1.12006	1.12006
29.no	MLF_IgM_S	1.12006	1.12006	1.12006
3.no	MLF_IgA_N	NA	NA	Inf
3.no	MLF_IgA_N	NA	NA	#NAME?
3.no	MLF_IgA_RBD	NA	NA	Inf
3.no	MLF_IgA_RBD	NA	NA	#NAME?
3.no	MLF_IgA_S	NA	NA	Inf
3.no	MLF_IgA_S	NA	NA	#NAME?
3.no	MLF_IgG_N	NA	NA	Inf
3.no	MLF_IgG_N	NA	NA	#NAME?
3.no	MLF_IgG_RBD	NA	NA	Inf
3.no	MLF_IgG_RBD	NA	NA	#NAME?
3.no	MLF_IgG_S	NA	NA	Inf
3.no	MLF_IgG_S	NA	NA	#NAME?
3.no	MLF_IgM_N	NA	NA	Inf
3.no	MLF_IgM_N	NA	NA	#NAME?
3.no	MLF_IgM_RBD	NA	NA	Inf
3.no	MLF_IgM_RBD	NA	NA	#NAME?
3.no	MLF_IgM_S	NA	NA	Inf
3.no	MLF_IgM_S	NA	NA	#NAME?
6.no	MLF_IgA_N	NA	NA	Inf
6.no	MLF_IgA_N	NA	NA	#NAME?
6.no	MLF_IgA_RBD	NA	NA	Inf
6.no	MLF_IgA_RBD	NA	NA	#NAME?
6.no	MLF_IgA_S	NA	NA	Inf
6.no	MLF_IgA_S	NA	NA	#NAME?
6.no	MLF_IgG_N	NA	NA	Inf
6.no	MLF_IgG_N	NA	NA	#NAME?
6.no	MLF_IgG_RBD	NA	NA	Inf
6.no	MLF_IgG_RBD	NA	NA	#NAME?
6.no	MLF_IgG_S	NA	NA	Inf
6.no	MLF_IgG_S	NA	NA	#NAME?
6.no	MLF_IgM_N	NA	NA	Inf
6.no	MLF_IgM_N	NA	NA	#NAME?
6.no	MLF_IgM_RBD	NA	NA	Inf
6.no	MLF_IgM_RBD	NA	NA	#NAME?
6.no	MLF_IgM_S	NA	NA	Inf
6.no	MLF_IgM_S	NA	NA	#NAME?
NA	MLF_IgA_N	NA	NA	Inf
NA	MLF_IgA_N	NA	NA	#NAME?
NA	MLF_IgA_RBD	NA	NA	Inf
NA	MLF_IgA_RBD	NA	NA	#NAME?
NA	MLF_IgA_S	NA	NA	Inf
NA	MLF_IgA_S	NA	NA	#NAME?
NA	MLF_IgG_N	NA	NA	Inf
NA	MLF_IgG_N	NA	NA	#NAME?
NA	MLF_IgG_RBD	NA	NA	Inf
NA	MLF_IgG_RBD	NA	NA	#NAME?
NA	MLF_IgG_S	NA	NA	Inf
NA	MLF_IgG_S	NA	NA	#NAME?
NA	MLF_IgM_N	NA	NA	Inf
NA	MLF_IgM_N	NA	NA	#NAME?
NA	MLF_IgM_RBD	NA	NA	Inf
NA	MLF_IgM_RBD	NA	NA	#NAME?
NA	MLF_IgM_S	NA	NA	Inf
NA	MLF_IgM_S	NA	NA	#NAME?

## Sheet: Fig3a
response	x	y	value	pval	stars	antibody	antigen
Average viral load	MLF_IgA_N	Average viral load	0.0128285	0.903937		IgA	N
Average viral load	MLF_IgA_RBD	Average viral load	-0.230881	0.026811	*	IgA	RBD
Average viral load	MLF_IgA_S	Average viral load	-0.405472	6.08147e-05	***	IgA	S
Average viral load	MLF_IgG_N	Average viral load	-0.197745	0.0588278	0.06	IgG	N
Average viral load	MLF_IgG_RBD	Average viral load	-0.27656	0.00761528	**	IgG	RBD
Average viral load	MLF_IgG_S	Average viral load	-0.408745	5.22963e-05	***	IgG	S
Average viral load	MLF_IgM_N	Average viral load	-0.0667097	0.52751		IgM	N
Average viral load	MLF_IgM_RBD	Average viral load	-0.386217	0.000143263	***	IgM	RBD
Average viral load	MLF_IgM_S	Average viral load	-0.459791	4.01122e-06	***	IgM	S
onset_Index	MLF_IgA_N	onset_Index	0.277018	0.00858679	**	IgA	N
onset_Index	MLF_IgA_RBD	onset_Index	0.210701	0.0462194	*	IgA	RBD
onset_Index	MLF_IgA_S	onset_Index	0.366572	0.000380091	***	IgA	S
onset_Index	MLF_IgG_N	onset_Index	0.0274293	0.797466		IgG	N
onset_Index	MLF_IgG_RBD	onset_Index	0.187314	0.0770851	0.08	IgG	RBD
onset_Index	MLF_IgG_S	onset_Index	0.137898	0.194932		IgG	S
onset_Index	MLF_IgM_N	onset_Index	0.0948239	0.373998		IgM	N
onset_Index	MLF_IgM_RBD	onset_Index	0.106967	0.315629		IgM	RBD
onset_Index	MLF_IgM_S	onset_Index	0.131134	0.217954		IgM	S

## Sheet: Fig3b
Measure	MLF ratio	Timebin	antibody	antigen
MLF_IgM_RBD	1.02225	neg	IgM	RBD
MLF_IgM_RBD	1.41426	neg	IgM	RBD
MLF_IgM_RBD	0.810757	neg	IgM	RBD
MLF_IgM_RBD	0.810757	neg	IgM	RBD
MLF_IgM_RBD	1.24236	neg	IgM	RBD
MLF_IgM_RBD	1.22825	neg	IgM	RBD
MLF_IgM_RBD	0.810757	neg	IgM	RBD
MLF_IgM_RBD	1.22402	neg	IgM	RBD
MLF_IgM_RBD	0.810757	neg	IgM	RBD
MLF_IgM_RBD	0.810757	neg	IgM	RBD
MLF_IgM_RBD	0.810757	neg	IgM	RBD
MLF_IgM_RBD	0.810757	neg	IgM	RBD
MLF_IgM_RBD	0.810757	neg	IgM	RBD
MLF_IgM_RBD	1.12447	neg	IgM	RBD
MLF_IgM_RBD	1.04035	neg	IgM	RBD
MLF_IgM_RBD	1.02539	neg	IgM	RBD
MLF_IgM_RBD	1.1926	neg	IgM	RBD
MLF_IgG_RBD	1.16411	neg	IgG	RBD
MLF_IgG_RBD	0.732142	neg	IgG	RBD
MLF_IgG_RBD	0.83753	neg	IgG	RBD
MLF_IgG_RBD	0.732142	neg	IgG	RBD
MLF_IgG_RBD	0.981723	neg	IgG	RBD
MLF_IgG_RBD	0.945254	neg	IgG	RBD
MLF_IgG_RBD	1.07505	neg	IgG	RBD
MLF_IgG_RBD	1.48192	neg	IgG	RBD
MLF_IgG_RBD	0.732142	neg	IgG	RBD
MLF_IgG_RBD	0.732142	neg	IgG	RBD
MLF_IgG_RBD	0.968767	neg	IgG	RBD
MLF_IgG_RBD	0.860943	neg	IgG	RBD
MLF_IgG_RBD	0.985863	neg	IgG	RBD
MLF_IgG_RBD	1.27076	neg	IgG	RBD
MLF_IgG_RBD	1.40457	neg	IgG	RBD
MLF_IgG_RBD	0.732142	neg	IgG	RBD
MLF_IgG_RBD	1.3628	neg	IgG	RBD
MLF_IgA_RBD	0.856638	neg	IgA	RBD
MLF_IgA_RBD	0.901791	neg	IgA	RBD
MLF_IgA_RBD	0.852679	neg	IgA	RBD
MLF_IgA_RBD	1.04602	neg	IgA	RBD
MLF_IgA_RBD	1.11039	neg	IgA	RBD
MLF_IgA_RBD	1.05062	neg	IgA	RBD
MLF_IgA_RBD	1.28231	neg	IgA	RBD
MLF_IgA_RBD	1.371	neg	IgA	RBD
MLF_IgA_RBD	0.684348	neg	IgA	RBD
MLF_IgA_RBD	0.838611	neg	IgA	RBD
MLF_IgA_RBD	0.908224	neg	IgA	RBD
MLF_IgA_RBD	0.975335	neg	IgA	RBD
MLF_IgA_RBD	0.932856	neg	IgA	RBD
MLF_IgA_RBD	1.01131	neg	IgA	RBD
MLF_IgA_RBD	0.885864	neg	IgA	RBD
MLF_IgA_RBD	1.17008	neg	IgA	RBD
MLF_IgA_RBD	1.1219	neg	IgA	RBD
MLF_IgM_S	0.877871	neg	IgM	S
MLF_IgM_S	0.877871	neg	IgM	S
MLF_IgM_S	0.877871	neg	IgM	S
MLF_IgM_S	0.877871	neg	IgM	S
MLF_IgM_S	0.877871	neg	IgM	S
MLF_IgM_S	1.45215	neg	IgM	S
MLF_IgM_S	1.08515	neg	IgM	S
MLF_IgM_S	0.877871	neg	IgM	S
MLF_IgM_S	1.30981	neg	IgM	S
MLF_IgM_S	1.26283	neg	IgM	S
MLF_IgM_S	0.972819	neg	IgM	S
MLF_IgM_S	0.877871	neg	IgM	S
MLF_IgM_S	1.26065	neg	IgM	S
MLF_IgM_S	0.877871	neg	IgM	S
MLF_IgM_S	0.877871	neg	IgM	S
MLF_IgM_S	0.877871	neg	IgM	S
MLF_IgM_S	0.877871	neg	IgM	S
MLF_IgG_S	1.14674	neg	IgG	S
MLF_IgG_S	0.870067	neg	IgG	S
MLF_IgG_S	0.870067	neg	IgG	S
MLF_IgG_S	1.46481	neg	IgG	S
MLF_IgG_S	0.870067	neg	IgG	S
MLF_IgG_S	1.28489	neg	IgG	S
MLF_IgG_S	1.03627	neg	IgG	S
MLF_IgG_S	0.870067	neg	IgG	S
MLF_IgG_S	1.07488	neg	IgG	S
MLF_IgG_S	0.870067	neg	IgG	S
MLF_IgG_S	1.38812	neg	IgG	S
MLF_IgG_S	0.870067	neg	IgG	S
MLF_IgG_S	0.870067	neg	IgG	S
MLF_IgG_S	0.870067	neg	IgG	S
MLF_IgG_S	0.903624	neg	IgG	S
MLF_IgG_S	0.870067	neg	IgG	S
MLF_IgG_S	0.870067	neg	IgG	S
MLF_IgA_S	0.69799	neg	IgA	S
MLF_IgA_S	0.803448	neg	IgA	S
MLF_IgA_S	1.01874	neg	IgA	S
MLF_IgA_S	1.26768	neg	IgA	S
MLF_IgA_S	1.12545	neg	IgA	S
MLF_IgA_S	1.09358	neg	IgA	S
MLF_IgA_S	0.853154	neg	IgA	S
MLF_IgA_S	0.996947	neg	IgA	S
MLF_IgA_S	1.41104	neg	IgA	S
MLF_IgA_S	1.01128	neg	IgA	S
MLF_IgA_S	1.0163	neg	IgA	S
MLF_IgA_S	1.08976	neg	IgA	S
MLF_IgA_S	0.940592	neg	IgA	S
MLF_IgA_S	0.935527	neg	IgA	S
MLF_IgA_S	1.13348	neg	IgA	S
MLF_IgA_S	0.930266	neg	IgA	S
MLF_IgA_S	0.674769	neg	IgA	S
MLF_IgM_N	0.81272	neg	IgM	N
MLF_IgM_N	1.08653	neg	IgM	N
MLF_IgM_N	0.998049	neg	IgM	N
MLF_IgM_N	0.936899	neg	IgM	N
MLF_IgM_N	0.948577	neg	IgM	N
MLF_IgM_N	1.13042	neg	IgM	N
MLF_IgM_N	1.01509	neg	IgM	N
MLF_IgM_N	0.959329	neg	IgM	N
MLF_IgM_N	1.11581	neg	IgM	N
MLF_IgM_N	0.952256	neg	IgM	N
MLF_IgM_N	1.1691	neg	IgM	N
MLF_IgM_N	1.01735	neg	IgM	N
MLF_IgM_N	1.08239	neg	IgM	N
MLF_IgM_N	1.05108	neg	IgM	N
MLF_IgM_N	0.899717	neg	IgM	N
MLF_IgM_N	0.984429	neg	IgM	N
MLF_IgM_N	0.840241	neg	IgM	N
MLF_IgG_N	1.15386	neg	IgG	N
MLF_IgG_N	1.05503	neg	IgG	N
MLF_IgG_N	1.17274	neg	IgG	N
MLF_IgG_N	1.04073	neg	IgG	N
MLF_IgG_N	1.02527	neg	IgG	N
MLF_IgG_N	1.18602	neg	IgG	N
MLF_IgG_N	1.17169	neg	IgG	N
MLF_IgG_N	0.620801	neg	IgG	N
MLF_IgG_N	1.21777	neg	IgG	N
MLF_IgG_N	0.765404	neg	IgG	N
MLF_IgG_N	1.05698	neg	IgG	N
MLF_IgG_N	0.620801	neg	IgG	N
MLF_IgG_N	0.978448	neg	IgG	N
MLF_IgG_N	1.04493	neg	IgG	N
MLF_IgG_N	1.08072	neg	IgG	N
MLF_IgG_N	1.18799	neg	IgG	N
MLF_IgG_N	0.620801	neg	IgG	N
MLF_IgA_N	0.812843	neg	IgA	N
MLF_IgA_N	0.957232	neg	IgA	N
MLF_IgA_N	0.984114	neg	IgA	N
MLF_IgA_N	1.3588	neg	IgA	N
MLF_IgA_N	1.03116	neg	IgA	N
MLF_IgA_N	1.10574	neg	IgA	N
MLF_IgA_N	0.884021	neg	IgA	N
MLF_IgA_N	0.94192	neg	IgA	N
MLF_IgA_N	1.02194	neg	IgA	N
MLF_IgA_N	0.928823	neg	IgA	N
MLF_IgA_N	0.968008	neg	IgA	N
MLF_IgA_N	0.885212	neg	IgA	N
MLF_IgA_N	0.939145	neg	IgA	N
MLF_IgA_N	0.92326	neg	IgA	N
MLF_IgA_N	1.3588	neg	IgA	N
MLF_IgA_N	1.06175	neg	IgA	N
MLF_IgA_N	0.837237	neg	IgA	N
MLF_IgM_RBD	1.10255	D3	IgM	RBD
MLF_IgG_RBD	1.14647	D3	IgG	RBD
MLF_IgA_RBD	1.02933	D3	IgA	RBD
MLF_IgM_S	0.877871	D3	IgM	S
MLF_IgG_S	1.0989	D3	IgG	S
MLF_IgA_S	1.1282	D3	IgA	S
MLF_IgM_N	0.866386	D3	IgM	N
MLF_IgG_N	1.05869	D3	IgG	N
MLF_IgA_N	0.94885	D3	IgA	N
MLF_IgM_RBD	1.13685	D3	IgM	RBD
MLF_IgM_RBD	NA	D3	IgM	RBD
MLF_IgG_RBD	0.882075	D3	IgG	RBD
MLF_IgG_RBD	NA	D3	IgG	RBD
MLF_IgA_RBD	1.06328	D3	IgA	RBD
MLF_IgA_RBD	NA	D3	IgA	RBD
MLF_IgM_S	1.02994	D3	IgM	S
MLF_IgM_S	NA	D3	IgM	S
MLF_IgG_S	0.870067	D3	IgG	S
MLF_IgG_S	NA	D3	IgG	S
MLF_IgA_S	1.05782	D3	IgA	S
MLF_IgA_S	NA	D3	IgA	S
MLF_IgM_N	1.1102	D3	IgM	N
MLF_IgM_N	NA	D3	IgM	N
MLF_IgG_N	0.879565	D3	IgG	N
MLF_IgG_N	NA	D3	IgG	N
MLF_IgA_N	0.954214	D3	IgA	N
MLF_IgA_N	NA	D3	IgA	N
MLF_IgM_RBD	1.40282	D3	IgM	RBD
MLF_IgG_RBD	1.50051	D3	IgG	RBD
MLF_IgA_RBD	1.19649	D3	IgA	RBD
MLF_IgM_S	1.36839	D3	IgM	S
MLF_IgG_S	1.17676	D3	IgG	S
MLF_IgA_S	0.717518	D3	IgA	S
MLF_IgM_N	1.234	D3	IgM	N
MLF_IgG_N	1.25241	D3	IgG	N
MLF_IgA_N	1.15845	D3	IgA	N
MLF_IgM_RBD	1.23492	D6	IgM	RBD
MLF_IgM_RBD	NA	D6	IgM	RBD
MLF_IgG_RBD	1.16056	D6	IgG	RBD
MLF_IgG_RBD	NA	D6	IgG	RBD
MLF_IgA_RBD	0.93438	D6	IgA	RBD
MLF_IgA_RBD	NA	D6	IgA	RBD
MLF_IgM_S	1.45751	D6	IgM	S
MLF_IgM_S	NA	D6	IgM	S
MLF_IgG_S	1.23063	D6	IgG	S
MLF_IgG_S	NA	D6	IgG	S
MLF_IgA_S	1.21372	D6	IgA	S
MLF_IgA_S	NA	D6	IgA	S
MLF_IgM_N	0.899308	D6	IgM	N
MLF_IgM_N	NA	D6	IgM	N
MLF_IgG_N	1.48245	D6	IgG	N
MLF_IgG_N	NA	D6	IgG	N
MLF_IgA_N	0.944515	D6	IgA	N
MLF_IgA_N	NA	D6	IgA	N
MLF_IgM_RBD	1.0396	D6	IgM	RBD
MLF_IgG_RBD	1.08141	D6	IgG	RBD
MLF_IgA_RBD	1.16147	D6	IgA	RBD
MLF_IgM_S	0.877871	D6	IgM	S
MLF_IgG_S	1.15685	D6	IgG	S
MLF_IgA_S	0.891693	D6	IgA	S
MLF_IgM_N	0.818121	D6	IgM	N
MLF_IgG_N	1.34669	D6	IgG	N
MLF_IgA_N	1.01047	D6	IgA	N
MLF_IgM_RBD	0.922103	D6	IgM	RBD
MLF_IgM_RBD	NA	D6	IgM	RBD
MLF_IgG_RBD	0.732142	D6	IgG	RBD
MLF_IgG_RBD	NA	D6	IgG	RBD
MLF_IgA_RBD	0.898966	D6	IgA	RBD
MLF_IgA_RBD	NA	D6	IgA	RBD
MLF_IgM_S	0.877871	D6	IgM	S
MLF_IgM_S	NA	D6	IgM	S
MLF_IgG_S	0.870067	D6	IgG	S
MLF_IgG_S	NA	D6	IgG	S
MLF_IgA_S	0.674769	D6	IgA	S
MLF_IgA_S	NA	D6	IgA	S
MLF_IgM_N	0.648721	D6	IgM	N
MLF_IgM_N	NA	D6	IgM	N
MLF_IgG_N	0.620801	D6	IgG	N
MLF_IgG_N	NA	D6	IgG	N
MLF_IgA_N	0.70999	D6	IgA	N
MLF_IgA_N	NA	D6	IgA	N
MLF_IgM_RBD	1.14862	D6	IgM	RBD
MLF_IgM_RBD	NA	D6	IgM	RBD
MLF_IgG_RBD	0.897276	D6	IgG	RBD
MLF_IgG_RBD	NA	D6	IgG	RBD
MLF_IgA_RBD	1.05364	D6	IgA	RBD
MLF_IgA_RBD	NA	D6	IgA	RBD
MLF_IgM_S	1.22073	D6	IgM	S
MLF_IgM_S	NA	D6	IgM	S
MLF_IgG_S	1.09908	D6	IgG	S
MLF_IgG_S	NA	D6	IgG	S
MLF_IgA_S	0.797356	D6	IgA	S
MLF_IgA_S	NA	D6	IgA	S
MLF_IgM_N	0.648721	D6	IgM	N
MLF_IgM_N	NA	D6	IgM	N
MLF_IgG_N	0.697343	D6	IgG	N
MLF_IgG_N	NA	D6	IgG	N
MLF_IgA_N	0.82156	D6	IgA	N
MLF_IgA_N	NA	D6	IgA	N
MLF_IgM_RBD	1.27209	D6	IgM	RBD
MLF_IgM_RBD	NA	D6	IgM	RBD
MLF_IgG_RBD	1.77795	D6	IgG	RBD
MLF_IgG_RBD	NA	D6	IgG	RBD
MLF_IgA_RBD	0.993413	D6	IgA	RBD
MLF_IgA_RBD	NA	D6	IgA	RBD
MLF_IgM_S	1.38695	D6	IgM	S
MLF_IgM_S	NA	D6	IgM	S
MLF_IgG_S	1.92231	D6	IgG	S
MLF_IgG_S	NA	D6	IgG	S
MLF_IgA_S	1.0151	D6	IgA	S
MLF_IgA_S	NA	D6	IgA	S
MLF_IgM_N	1.20214	D6	IgM	N
MLF_IgM_N	NA	D6	IgM	N
MLF_IgG_N	1.24305	D6	IgG	N
MLF_IgG_N	NA	D6	IgG	N
MLF_IgA_N	0.841864	D6	IgA	N
MLF_IgA_N	NA	D6	IgA	N
MLF_IgM_RBD	0.810757	D6	IgM	RBD
MLF_IgM_RBD	0.91457	D6	IgM	RBD
MLF_IgG_RBD	1.02393	D6	IgG	RBD
MLF_IgG_RBD	0.853137	D6	IgG	RBD
MLF_IgA_RBD	1.0384	D6	IgA	RBD
MLF_IgA_RBD	0.915779	D6	IgA	RBD
MLF_IgM_S	0.877871	D6	IgM	S
MLF_IgM_S	0.916378	D6	IgM	S
MLF_IgG_S	0.870067	D6	IgG	S
MLF_IgG_S	0.870067	D6	IgG	S
MLF_IgA_S	1.09193	D6	IgA	S
MLF_IgA_S	1.16373	D6	IgA	S
MLF_IgM_N	0.8686	D6	IgM	N
MLF_IgM_N	0.996778	D6	IgM	N
MLF_IgG_N	1.12115	D6	IgG	N
MLF_IgG_N	1.20658	D6	IgG	N
MLF_IgA_N	NA	D6	IgA	N
MLF_IgA_N	0.986612	D6	IgA	N
MLF_IgM_RBD	1.02779	D6	IgM	RBD
MLF_IgM_RBD	NA	D6	IgM	RBD
MLF_IgM_RBD	1.37501	D6	IgM	RBD
MLF_IgM_RBD	NA	D6	IgM	RBD
MLF_IgG_RBD	0.978982	D6	IgG	RBD
MLF_IgG_RBD	NA	D6	IgG	RBD
MLF_IgG_RBD	1.16486	D6	IgG	RBD
MLF_IgG_RBD	NA	D6	IgG	RBD
MLF_IgA_RBD	0.930565	D6	IgA	RBD
MLF_IgA_RBD	NA	D6	IgA	RBD
MLF_IgA_RBD	1.20335	D6	IgA	RBD
MLF_IgA_RBD	NA	D6	IgA	RBD
MLF_IgM_S	0.877871	D6	IgM	S
MLF_IgM_S	NA	D6	IgM	S
MLF_IgM_S	1.13506	D6	IgM	S
MLF_IgM_S	NA	D6	IgM	S
MLF_IgG_S	0.988298	D6	IgG	S
MLF_IgG_S	NA	D6	IgG	S
MLF_IgG_S	0.959758	D6	IgG	S
MLF_IgG_S	NA	D6	IgG	S
MLF_IgA_S	0.449418	D6	IgA	S
MLF_IgA_S	NA	D6	IgA	S
MLF_IgA_S	0.682352	D6	IgA	S
MLF_IgA_S	NA	D6	IgA	S
MLF_IgM_N	0.877696	D6	IgM	N
MLF_IgM_N	NA	D6	IgM	N
MLF_IgM_N	0.855246	D6	IgM	N
MLF_IgM_N	NA	D6	IgM	N
MLF_IgG_N	1.13637	D6	IgG	N
MLF_IgG_N	NA	D6	IgG	N
MLF_IgG_N	1.25935	D6	IgG	N
MLF_IgG_N	NA	D6	IgG	N
MLF_IgA_N	0.727854	D6	IgA	N
MLF_IgA_N	NA	D6	IgA	N
MLF_IgA_N	0.921265	D6	IgA	N
MLF_IgA_N	NA	D6	IgA	N
MLF_IgM_RBD	NA	D6	IgM	RBD
MLF_IgM_RBD	1.15357	D6	IgM	RBD
MLF_IgG_RBD	NA	D6	IgG	RBD
MLF_IgG_RBD	1.12896	D6	IgG	RBD
MLF_IgA_RBD	NA	D6	IgA	RBD
MLF_IgA_RBD	1.01973	D6	IgA	RBD
MLF_IgM_S	NA	D6	IgM	S
MLF_IgM_S	0.877871	D6	IgM	S
MLF_IgG_S	NA	D6	IgG	S
MLF_IgG_S	1.3341	D6	IgG	S
MLF_IgA_S	NA	D6	IgA	S
MLF_IgA_S	0.674769	D6	IgA	S
MLF_IgM_N	NA	D6	IgM	N
MLF_IgM_N	0.849309	D6	IgM	N
MLF_IgG_N	NA	D6	IgG	N
MLF_IgG_N	1.11513	D6	IgG	N
MLF_IgA_N	NA	D6	IgA	N
MLF_IgA_N	0.924478	D6	IgA	N
MLF_IgM_RBD	1.06787	D6	IgM	RBD
MLF_IgM_RBD	NA	D6	IgM	RBD
MLF_IgG_RBD	1.04562	D6	IgG	RBD
MLF_IgG_RBD	NA	D6	IgG	RBD
MLF_IgA_RBD	1.00242	D6	IgA	RBD
MLF_IgA_RBD	NA	D6	IgA	RBD
MLF_IgM_S	0.877871	D6	IgM	S
MLF_IgM_S	NA	D6	IgM	S
MLF_IgG_S	0.870067	D6	IgG	S
MLF_IgG_S	NA	D6	IgG	S
MLF_IgA_S	0.674769	D6	IgA	S
MLF_IgA_S	NA	D6	IgA	S
MLF_IgM_N	0.997613	D6	IgM	N
MLF_IgM_N	NA	D6	IgM	N
MLF_IgG_N	1.07364	D6	IgG	N
MLF_IgG_N	NA	D6	IgG	N
MLF_IgA_N	0.919798	D6	IgA	N
MLF_IgA_N	NA	D6	IgA	N
MLF_IgM_RBD	0.985882	D6	IgM	RBD
MLF_IgM_RBD	NA	D6	IgM	RBD
MLF_IgG_RBD	0.869137	D6	IgG	RBD
MLF_IgG_RBD	NA	D6	IgG	RBD
MLF_IgA_RBD	1.0027	D6	IgA	RBD
MLF_IgA_RBD	NA	D6	IgA	RBD
MLF_IgM_S	1.02285	D6	IgM	S
MLF_IgM_S	NA	D6	IgM	S
MLF_IgG_S	0.870067	D6	IgG	S
MLF_IgG_S	NA	D6	IgG	S
MLF_IgA_S	0.835077	D6	IgA	S
MLF_IgA_S	NA	D6	IgA	S
MLF_IgM_N	0.937466	D6	IgM	N
MLF_IgM_N	NA	D6	IgM	N
MLF_IgG_N	1.00515	D6	IgG	N
MLF_IgG_N	NA	D6	IgG	N
MLF_IgA_N	0.913585	D6	IgA	N
MLF_IgA_N	NA	D6	IgA	N
MLF_IgM_RBD	1.77728	D6	IgM	RBD
MLF_IgM_RBD	NA	D6	IgM	RBD
MLF_IgM_RBD	0.810757	D6	IgM	RBD
MLF_IgM_RBD	NA	D6	IgM	RBD
MLF_IgG_RBD	1.06531	D6	IgG	RBD
MLF_IgG_RBD	NA	D6	IgG	RBD
MLF_IgG_RBD	1.01398	D6	IgG	RBD
MLF_IgG_RBD	NA	D6	IgG	RBD
MLF_IgA_RBD	1.52541	D6	IgA	RBD
MLF_IgA_RBD	NA	D6	IgA	RBD
MLF_IgA_RBD	0.818079	D6	IgA	RBD
MLF_IgA_RBD	NA	D6	IgA	RBD
MLF_IgM_S	1.77079	D6	IgM	S
MLF_IgM_S	NA	D6	IgM	S
MLF_IgM_S	0.877871	D6	IgM	S
MLF_IgM_S	NA	D6	IgM	S
MLF_IgG_S	1.31495	D6	IgG	S
MLF_IgG_S	NA	D6	IgG	S
MLF_IgG_S	0.870067	D6	IgG	S
MLF_IgG_S	NA	D6	IgG	S
MLF_IgA_S	1.7427	D6	IgA	S
MLF_IgA_S	NA	D6	IgA	S
MLF_IgA_S	0.67229	D6	IgA	S
MLF_IgA_S	NA	D6	IgA	S
MLF_IgM_N	0.799163	D6	IgM	N
MLF_IgM_N	NA	D6	IgM	N
MLF_IgM_N	0.706587	D6	IgM	N
MLF_IgM_N	NA	D6	IgM	N
MLF_IgG_N	1.1837	D6	IgG	N
MLF_IgG_N	NA	D6	IgG	N
MLF_IgG_N	0.744347	D6	IgG	N
MLF_IgG_N	NA	D6	IgG	N
MLF_IgA_N	0.875129	D6	IgA	N
MLF_IgA_N	NA	D6	IgA	N
MLF_IgA_N	0.721706	D6	IgA	N
MLF_IgA_N	NA	D6	IgA	N
MLF_IgM_RBD	0.810757	D6	IgM	RBD
MLF_IgG_RBD	0.732142	D6	IgG	RBD
MLF_IgA_RBD	0.902205	D6	IgA	RBD
MLF_IgM_S	0.877871	D6	IgM	S
MLF_IgG_S	0.870067	D6	IgG	S
MLF_IgA_S	0.861685	D6	IgA	S
MLF_IgM_N	0.648721	D6	IgM	N
MLF_IgG_N	0.660791	D6	IgG	N
MLF_IgA_N	0.844699	D6	IgA	N
MLF_IgM_RBD	1.31475	D6	IgM	RBD
MLF_IgM_RBD	NA	D6	IgM	RBD
MLF_IgG_RBD	1.30641	D6	IgG	RBD
MLF_IgG_RBD	NA	D6	IgG	RBD
MLF_IgA_RBD	1.30887	D6	IgA	RBD
MLF_IgA_RBD	NA	D6	IgA	RBD
MLF_IgM_S	1.45422	D6	IgM	S
MLF_IgM_S	NA	D6	IgM	S
MLF_IgG_S	1.39976	D6	IgG	S
MLF_IgG_S	NA	D6	IgG	S
MLF_IgA_S	1.36473	D6	IgA	S
MLF_IgA_S	NA	D6	IgA	S
MLF_IgM_N	1.16467	D6	IgM	N
MLF_IgM_N	NA	D6	IgM	N
MLF_IgG_N	0.995519	D6	IgG	N
MLF_IgG_N	NA	D6	IgG	N
MLF_IgA_N	0.991008	D6	IgA	N
MLF_IgA_N	NA	D6	IgA	N
MLF_IgM_RBD	NA	D6	IgM	RBD
MLF_IgM_RBD	1.36356	D6	IgM	RBD
MLF_IgG_RBD	NA	D6	IgG	RBD
MLF_IgG_RBD	1.20441	D6	IgG	RBD
MLF_IgA_RBD	NA	D6	IgA	RBD
MLF_IgA_RBD	1.00828	D6	IgA	RBD
MLF_IgM_S	NA	D6	IgM	S
MLF_IgM_S	1.39827	D6	IgM	S
MLF_IgG_S	NA	D6	IgG	S
MLF_IgG_S	1.11509	D6	IgG	S
MLF_IgA_S	NA	D6	IgA	S
MLF_IgA_S	1.0087	D6	IgA	S
MLF_IgM_N	NA	D6	IgM	N
MLF_IgM_N	1.118	D6	IgM	N
MLF_IgG_N	NA	D6	IgG	N
MLF_IgG_N	1.1194	D6	IgG	N
MLF_IgA_N	NA	D6	IgA	N
MLF_IgA_N	0.877841	D6	IgA	N
MLF_IgM_RBD	1.32393	D6	IgM	RBD
MLF_IgG_RBD	1.19287	D6	IgG	RBD
MLF_IgA_RBD	1.02835	D6	IgA	RBD
MLF_IgM_S	1.35458	D6	IgM	S
MLF_IgG_S	1.27042	D6	IgG	S
MLF_IgA_S	1.06887	D6	IgA	S
MLF_IgM_N	1.02461	D6	IgM	N
MLF_IgG_N	1.07559	D6	IgG	N
MLF_IgA_N	0.941555	D6	IgA	N
MLF_IgM_RBD	1.22244	D6	IgM	RBD
MLF_IgG_RBD	1.00079	D6	IgG	RBD
MLF_IgA_RBD	0.912538	D6	IgA	RBD
MLF_IgM_S	1.39046	D6	IgM	S
MLF_IgG_S	1.06699	D6	IgG	S
MLF_IgA_S	1.10453	D6	IgA	S
MLF_IgM_N	1.03772	D6	IgM	N
MLF_IgG_N	0.620801	D6	IgG	N
MLF_IgA_N	0.990164	D6	IgA	N
MLF_IgM_RBD	NA	D6	IgM	RBD
MLF_IgM_RBD	1.49578	D6	IgM	RBD
MLF_IgG_RBD	NA	D6	IgG	RBD
MLF_IgG_RBD	1.57911	D6	IgG	RBD
MLF_IgA_RBD	NA	D6	IgA	RBD
MLF_IgA_RBD	1.22508	D6	IgA	RBD
MLF_IgM_S	NA	D6	IgM	S
MLF_IgM_S	1.56798	D6	IgM	S
MLF_IgG_S	NA	D6	IgG	S
MLF_IgG_S	1.32928	D6	IgG	S
MLF_IgA_S	NA	D6	IgA	S
MLF_IgA_S	0.785593	D6	IgA	S
MLF_IgM_N	NA	D6	IgM	N
MLF_IgM_N	1.24159	D6	IgM	N
MLF_IgG_N	NA	D6	IgG	N
MLF_IgG_N	1.27846	D6	IgG	N
MLF_IgA_N	NA	D6	IgA	N
MLF_IgA_N	1.21117	D6	IgA	N
MLF_IgM_RBD	0.985232	D9	IgM	RBD
MLF_IgM_RBD	NA	D9	IgM	RBD
MLF_IgM_RBD	1.31393	D9	IgM	RBD
MLF_IgM_RBD	NA	D9	IgM	RBD
MLF_IgG_RBD	1.09655	D9	IgG	RBD
MLF_IgG_RBD	NA	D9	IgG	RBD
MLF_IgG_RBD	1.30234	D9	IgG	RBD
MLF_IgG_RBD	NA	D9	IgG	RBD
MLF_IgA_RBD	1.1036	D9	IgA	RBD
MLF_IgA_RBD	NA	D9	IgA	RBD
MLF_IgA_RBD	1.1203	D9	IgA	RBD
MLF_IgA_RBD	NA	D9	IgA	RBD
MLF_IgM_S	0.896162	D9	IgM	S
MLF_IgM_S	NA	D9	IgM	S
MLF_IgM_S	1.40442	D9	IgM	S
MLF_IgM_S	NA	D9	IgM	S
MLF_IgG_S	0.997537	D9	IgG	S
MLF_IgG_S	NA	D9	IgG	S
MLF_IgG_S	1.78835	D9	IgG	S
MLF_IgG_S	NA	D9	IgG	S
MLF_IgA_S	1.25467	D9	IgA	S
MLF_IgA_S	NA	D9	IgA	S
MLF_IgA_S	1.09665	D9	IgA	S
MLF_IgA_S	NA	D9	IgA	S
MLF_IgM_N	1.03901	D9	IgM	N
MLF_IgM_N	NA	D9	IgM	N
MLF_IgM_N	0.925782	D9	IgM	N
MLF_IgM_N	NA	D9	IgM	N
MLF_IgG_N	1.31213	D9	IgG	N
MLF_IgG_N	NA	D9	IgG	N
MLF_IgG_N	1.39253	D9	IgG	N
MLF_IgG_N	NA	D9	IgG	N
MLF_IgA_N	1.05148	D9	IgA	N
MLF_IgA_N	NA	D9	IgA	N
MLF_IgA_N	0.855932	D9	IgA	N
MLF_IgA_N	NA	D9	IgA	N
MLF_IgM_RBD	1.68039	D9	IgM	RBD
MLF_IgM_RBD	NA	D9	IgM	RBD
MLF_IgM_RBD	1.06807	D9	IgM	RBD
MLF_IgM_RBD	NA	D9	IgM	RBD
MLF_IgG_RBD	1.84005	D9	IgG	RBD
MLF_IgG_RBD	NA	D9	IgG	RBD
MLF_IgG_RBD	1.10141	D9	IgG	RBD
MLF_IgG_RBD	NA	D9	IgG	RBD
MLF_IgA_RBD	1.29319	D9	IgA	RBD
MLF_IgA_RBD	NA	D9	IgA	RBD
MLF_IgA_RBD	1.10527	D9	IgA	RBD
MLF_IgA_RBD	NA	D9	IgA	RBD
MLF_IgM_S	2.17115	D9	IgM	S
MLF_IgM_S	NA	D9	IgM	S
MLF_IgM_S	0.877871	D9	IgM	S
MLF_IgM_S	NA	D9	IgM	S
MLF_IgG_S	2.17424	D9	IgG	S
MLF_IgG_S	NA	D9	IgG	S
MLF_IgG_S	0.870067	D9	IgG	S
MLF_IgG_S	NA	D9	IgG	S
MLF_IgA_S	1.76582	D9	IgA	S
MLF_IgA_S	NA	D9	IgA	S
MLF_IgA_S	0.880228	D9	IgA	S
MLF_IgA_S	NA	D9	IgA	S
MLF_IgM_N	1.26798	D9	IgM	N
MLF_IgM_N	NA	D9	IgM	N
MLF_IgM_N	0.985837	D9	IgM	N
MLF_IgM_N	NA	D9	IgM	N
MLF_IgG_N	1.89716	D9	IgG	N
MLF_IgG_N	NA	D9	IgG	N
MLF_IgG_N	1.28743	D9	IgG	N
MLF_IgG_N	NA	D9	IgG	N
MLF_IgA_N	1.20049	D9	IgA	N
MLF_IgA_N	NA	D9	IgA	N
MLF_IgA_N	0.956971	D9	IgA	N
MLF_IgA_N	NA	D9	IgA	N
MLF_IgM_RBD	NA	D9	IgM	RBD
MLF_IgM_RBD	1.07556	D9	IgM	RBD
MLF_IgG_RBD	NA	D9	IgG	RBD
MLF_IgG_RBD	1.1197	D9	IgG	RBD
MLF_IgA_RBD	NA	D9	IgA	RBD
MLF_IgA_RBD	1.20878	D9	IgA	RBD
MLF_IgM_S	NA	D9	IgM	S
MLF_IgM_S	1.12465	D9	IgM	S
MLF_IgG_S	NA	D9	IgG	S
MLF_IgG_S	1.30453	D9	IgG	S
MLF_IgA_S	NA	D9	IgA	S
MLF_IgA_S	0.90361	D9	IgA	S
MLF_IgM_N	NA	D9	IgM	N
MLF_IgM_N	0.864515	D9	IgM	N
MLF_IgG_N	NA	D9	IgG	N
MLF_IgG_N	1.39535	D9	IgG	N
MLF_IgA_N	NA	D9	IgA	N
MLF_IgA_N	0.983892	D9	IgA	N
MLF_IgM_RBD	NA	D9	IgM	RBD
MLF_IgM_RBD	2.0814	D9	IgM	RBD
MLF_IgG_RBD	NA	D9	IgG	RBD
MLF_IgG_RBD	1.60815	D9	IgG	RBD
MLF_IgA_RBD	NA	D9	IgA	RBD
MLF_IgA_RBD	1.52541	D9	IgA	RBD
MLF_IgM_S	NA	D9	IgM	S
MLF_IgM_S	2.4224	D9	IgM	S
MLF_IgG_S	NA	D9	IgG	S
MLF_IgG_S	2.65206	D9	IgG	S
MLF_IgA_S	NA	D9	IgA	S
MLF_IgA_S	2.02024	D9	IgA	S
MLF_IgM_N	NA	D9	IgM	N
MLF_IgM_N	1.44277	D9	IgM	N
MLF_IgG_N	NA	D9	IgG	N
MLF_IgG_N	2.20299	D9	IgG	N
MLF_IgA_N	NA	D9	IgA	N
MLF_IgA_N	1.3588	D9	IgA	N
MLF_IgM_RBD	NA	D9	IgM	RBD
MLF_IgM_RBD	1.36601	D9	IgM	RBD
MLF_IgG_RBD	NA	D9	IgG	RBD
MLF_IgG_RBD	1.12343	D9	IgG	RBD
MLF_IgA_RBD	NA	D9	IgA	RBD
MLF_IgA_RBD	1.16572	D9	IgA	RBD
MLF_IgM_S	NA	D9	IgM	S
MLF_IgM_S	1.34854	D9	IgM	S
MLF_IgG_S	NA	D9	IgG	S
MLF_IgG_S	1.31914	D9	IgG	S
MLF_IgA_S	NA	D9	IgA	S
MLF_IgA_S	0.930063	D9	IgA	S
MLF_IgM_N	NA	D9	IgM	N
MLF_IgM_N	0.975167	D9	IgM	N
MLF_IgG_N	NA	D9	IgG	N
MLF_IgG_N	1.0239	D9	IgG	N
MLF_IgA_N	NA	D9	IgA	N
MLF_IgA_N	0.736523	D9	IgA	N
MLF_IgM_RBD	1.21754	D9	IgM	RBD
MLF_IgM_RBD	NA	D9	IgM	RBD
MLF_IgM_RBD	1.3361	D9	IgM	RBD
MLF_IgM_RBD	NA	D9	IgM	RBD
MLF_IgG_RBD	1.12942	D9	IgG	RBD
MLF_IgG_RBD	NA	D9	IgG	RBD
MLF_IgG_RBD	2.07673	D9	IgG	RBD
MLF_IgG_RBD	NA	D9	IgG	RBD
MLF_IgA_RBD	1.02403	D9	IgA	RBD
MLF_IgA_RBD	NA	D9	IgA	RBD
MLF_IgA_RBD	1.18116	D9	IgA	RBD
MLF_IgA_RBD	NA	D9	IgA	RBD
MLF_IgM_S	0.877871	D9	IgM	S
MLF_IgM_S	NA	D9	IgM	S
MLF_IgM_S	1.45661	D9	IgM	S
MLF_IgM_S	NA	D9	IgM	S
MLF_IgG_S	0.870067	D9	IgG	S
MLF_IgG_S	NA	D9	IgG	S
MLF_IgG_S	2.39878	D9	IgG	S
MLF_IgG_S	NA	D9	IgG	S
MLF_IgA_S	0.730902	D9	IgA	S
MLF_IgA_S	NA	D9	IgA	S
MLF_IgA_S	1.29612	D9	IgA	S
MLF_IgA_S	NA	D9	IgA	S
MLF_IgM_N	0.843849	D9	IgM	N
MLF_IgM_N	NA	D9	IgM	N
MLF_IgM_N	1.31795	D9	IgM	N
MLF_IgM_N	NA	D9	IgM	N
MLF_IgG_N	1.18791	D9	IgG	N
MLF_IgG_N	NA	D9	IgG	N
MLF_IgG_N	1.72023	D9	IgG	N
MLF_IgG_N	NA	D9	IgG	N
MLF_IgA_N	0.802802	D9	IgA	N
MLF_IgA_N	NA	D9	IgA	N
MLF_IgA_N	1.02371	D9	IgA	N
MLF_IgA_N	NA	D9	IgA	N
MLF_IgM_RBD	1.28191	D9	IgM	RBD
MLF_IgM_RBD	NA	D9	IgM	RBD
MLF_IgM_RBD	NA	D9	IgM	RBD
MLF_IgM_RBD	0.818018	D9	IgM	RBD
MLF_IgM_RBD	NA	D9	IgM	RBD
MLF_IgM_RBD	1.07144	D9	IgM	RBD
MLF_IgG_RBD	1.31596	D9	IgG	RBD
MLF_IgG_RBD	NA	D9	IgG	RBD
MLF_IgG_RBD	NA	D9	IgG	RBD
MLF_IgG_RBD	1.30167	D9	IgG	RBD
MLF_IgG_RBD	NA	D9	IgG	RBD
MLF_IgG_RBD	0.908411	D9	IgG	RBD
MLF_IgA_RBD	1.24551	D9	IgA	RBD
MLF_IgA_RBD	NA	D9	IgA	RBD
MLF_IgA_RBD	NA	D9	IgA	RBD
MLF_IgA_RBD	1.18039	D9	IgA	RBD
MLF_IgA_RBD	NA	D9	IgA	RBD
MLF_IgA_RBD	1.03883	D9	IgA	RBD
MLF_IgM_S	1.16008	D9	IgM	S
MLF_IgM_S	NA	D9	IgM	S
MLF_IgM_S	NA	D9	IgM	S
MLF_IgM_S	0.959113	D9	IgM	S
MLF_IgM_S	NA	D9	IgM	S
MLF_IgM_S	0.981785	D9	IgM	S
MLF_IgG_S	1.40535	D9	IgG	S
MLF_IgG_S	NA	D9	IgG	S
MLF_IgG_S	NA	D9	IgG	S
MLF_IgG_S	0.870067	D9	IgG	S
MLF_IgG_S	NA	D9	IgG	S
MLF_IgG_S	0.870067	D9	IgG	S
MLF_IgA_S	1.1032	D9	IgA	S
MLF_IgA_S	NA	D9	IgA	S
MLF_IgA_S	NA	D9	IgA	S
MLF_IgA_S	1.20242	D9	IgA	S
MLF_IgA_S	NA	D9	IgA	S
MLF_IgA_S	1.16563	D9	IgA	S
MLF_IgM_N	1.08452	D9	IgM	N
MLF_IgM_N	NA	D9	IgM	N
MLF_IgM_N	NA	D9	IgM	N
MLF_IgM_N	1.05688	D9	IgM	N
MLF_IgM_N	NA	D9	IgM	N
MLF_IgM_N	0.952296	D9	IgM	N
MLF_IgG_N	1.2212	D9	IgG	N
MLF_IgG_N	NA	D9	IgG	N
MLF_IgG_N	NA	D9	IgG	N
MLF_IgG_N	1.19032	D9	IgG	N
MLF_IgG_N	NA	D9	IgG	N
MLF_IgG_N	1.21812	D9	IgG	N
MLF_IgA_N	0.996728	D9	IgA	N
MLF_IgA_N	NA	D9	IgA	N
MLF_IgA_N	NA	D9	IgA	N
MLF_IgA_N	NA	D9	IgA	N
MLF_IgA_N	1.04978	D9	IgA	N
MLF_IgM_RBD	NA	D9	IgM	RBD
MLF_IgM_RBD	1.03119	D9	IgM	RBD
MLF_IgM_RBD	1.22131	D9	IgM	RBD
MLF_IgM_RBD	NA	D9	IgM	RBD
MLF_IgG_RBD	NA	D9	IgG	RBD
MLF_IgG_RBD	0.732142	D9	IgG	RBD
MLF_IgG_RBD	1.09516	D9	IgG	RBD
MLF_IgG_RBD	NA	D9	IgG	RBD
MLF_IgA_RBD	NA	D9	IgA	RBD
MLF_IgA_RBD	0.903529	D9	IgA	RBD
MLF_IgA_RBD	1.11961	D9	IgA	RBD
MLF_IgA_RBD	NA	D9	IgA	RBD
MLF_IgM_S	NA	D9	IgM	S
MLF_IgM_S	1.27212	D9	IgM	S
MLF_IgM_S	0.976646	D9	IgM	S
MLF_IgM_S	NA	D9	IgM	S
MLF_IgG_S	NA	D9	IgG	S
MLF_IgG_S	1.28308	D9	IgG	S
MLF_IgG_S	0.870067	D9	IgG	S
MLF_IgG_S	NA	D9	IgG	S
MLF_IgA_S	NA	D9	IgA	S
MLF_IgA_S	1.13112	D9	IgA	S
MLF_IgA_S	0.674769	D9	IgA	S
MLF_IgA_S	NA	D9	IgA	S
MLF_IgM_N	NA	D9	IgM	N
MLF_IgM_N	0.648721	D9	IgM	N
MLF_IgM_N	0.648721	D9	IgM	N
MLF_IgM_N	NA	D9	IgM	N
MLF_IgG_N	NA	D9	IgG	N
MLF_IgG_N	0.834465	D9	IgG	N
MLF_IgG_N	1.08327	D9	IgG	N
MLF_IgG_N	NA	D9	IgG	N
MLF_IgA_N	NA	D9	IgA	N
MLF_IgA_N	0.799387	D9	IgA	N
MLF_IgA_N	0.877458	D9	IgA	N
MLF_IgA_N	NA	D9	IgA	N
MLF_IgM_RBD	NA	D9	IgM	RBD
MLF_IgM_RBD	1.25616	D9	IgM	RBD
MLF_IgM_RBD	0.810757	D9	IgM	RBD
MLF_IgG_RBD	NA	D9	IgG	RBD
MLF_IgG_RBD	1.10413	D9	IgG	RBD
MLF_IgG_RBD	0.726843	D9	IgG	RBD
MLF_IgA_RBD	NA	D9	IgA	RBD
MLF_IgA_RBD	1.13963	D9	IgA	RBD
MLF_IgA_RBD	1.05035	D9	IgA	RBD
MLF_IgM_S	NA	D9	IgM	S
MLF_IgM_S	1.20023	D9	IgM	S
MLF_IgM_S	0.877871	D9	IgM	S
MLF_IgG_S	NA	D9	IgG	S
MLF_IgG_S	1.7833	D9	IgG	S
MLF_IgG_S	0.870067	D9	IgG	S
MLF_IgA_S	NA	D9	IgA	S
MLF_IgA_S	1.1094	D9	IgA	S
MLF_IgA_S	0.767259	D9	IgA	S
MLF_IgM_N	NA	D9	IgM	N
MLF_IgM_N	0.789038	D9	IgM	N
MLF_IgM_N	0.822626	D9	IgM	N
MLF_IgG_N	NA	D9	IgG	N
MLF_IgG_N	0.829955	D9	IgG	N
MLF_IgG_N	0.804145	D9	IgG	N
MLF_IgA_N	NA	D9	IgA	N
MLF_IgA_N	0.914484	D9	IgA	N
MLF_IgA_N	1.01863	D9	IgA	N
MLF_IgM_RBD	0.968344	D9	IgM	RBD
MLF_IgM_RBD	NA	D9	IgM	RBD
MLF_IgG_RBD	1.18215	D9	IgG	RBD
MLF_IgG_RBD	NA	D9	IgG	RBD
MLF_IgA_RBD	1.03145	D9	IgA	RBD
MLF_IgA_RBD	NA	D9	IgA	RBD
MLF_IgM_S	0.877871	D9	IgM	S
MLF_IgM_S	NA	D9	IgM	S
MLF_IgG_S	0.883868	D9	IgG	S
MLF_IgG_S	NA	D9	IgG	S
MLF_IgA_S	0.817633	D9	IgA	S
MLF_IgA_S	NA	D9	IgA	S
MLF_IgM_N	1.17102	D9	IgM	N
MLF_IgM_N	NA	D9	IgM	N
MLF_IgG_N	1.26657	D9	IgG	N
MLF_IgG_N	NA	D9	IgG	N
MLF_IgA_N	0.965152	D9	IgA	N
MLF_IgA_N	NA	D9	IgA	N
MLF_IgM_RBD	NA	D9	IgM	RBD
MLF_IgM_RBD	NA	D9	IgM	RBD
MLF_IgM_RBD	1.38344	D9	IgM	RBD
MLF_IgG_RBD	NA	D9	IgG	RBD
MLF_IgG_RBD	NA	D9	IgG	RBD
MLF_IgG_RBD	1.34538	D9	IgG	RBD
MLF_IgA_RBD	NA	D9	IgA	RBD
MLF_IgA_RBD	NA	D9	IgA	RBD
MLF_IgA_RBD	1.31635	D9	IgA	RBD
MLF_IgM_S	NA	D9	IgM	S
MLF_IgM_S	NA	D9	IgM	S
MLF_IgM_S	1.57916	D9	IgM	S
MLF_IgG_S	NA	D9	IgG	S
MLF_IgG_S	NA	D9	IgG	S
MLF_IgG_S	1.59928	D9	IgG	S
MLF_IgA_S	NA	D9	IgA	S
MLF_IgA_S	NA	D9	IgA	S
MLF_IgA_S	1.54172	D9	IgA	S
MLF_IgM_N	NA	D9	IgM	N
MLF_IgM_N	NA	D9	IgM	N
MLF_IgM_N	1.20368	D9	IgM	N
MLF_IgG_N	NA	D9	IgG	N
MLF_IgG_N	NA	D9	IgG	N
MLF_IgG_N	1.12285	D9	IgG	N
MLF_IgA_N	NA	D9	IgA	N
MLF_IgA_N	NA	D9	IgA	N
MLF_IgA_N	0.989686	D9	IgA	N
MLF_IgM_RBD	1.00691	D9	IgM	RBD
MLF_IgM_RBD	NA	D9	IgM	RBD
MLF_IgM_RBD	NA	D9	IgM	RBD
MLF_IgM_RBD	1.23922	D9	IgM	RBD
MLF_IgG_RBD	0.996036	D9	IgG	RBD
MLF_IgG_RBD	NA	D9	IgG	RBD
MLF_IgG_RBD	NA	D9	IgG	RBD
MLF_IgG_RBD	1.16988	D9	IgG	RBD
MLF_IgA_RBD	0.95333	D9	IgA	RBD
MLF_IgA_RBD	NA	D9	IgA	RBD
MLF_IgA_RBD	NA	D9	IgA	RBD
MLF_IgA_RBD	1.1288	D9	IgA	RBD
MLF_IgM_S	0.96253	D9	IgM	S
MLF_IgM_S	NA	D9	IgM	S
MLF_IgM_S	NA	D9	IgM	S
MLF_IgM_S	1.4907	D9	IgM	S
MLF_IgG_S	0.870067	D9	IgG	S
MLF_IgG_S	NA	D9	IgG	S
MLF_IgG_S	NA	D9	IgG	S
MLF_IgG_S	1.45737	D9	IgG	S
MLF_IgA_S	0.874076	D9	IgA	S
MLF_IgA_S	NA	D9	IgA	S
MLF_IgA_S	NA	D9	IgA	S
MLF_IgA_S	1.1006	D9	IgA	S
MLF_IgM_N	0.990559	D9	IgM	N
MLF_IgM_N	NA	D9	IgM	N
MLF_IgM_N	NA	D9	IgM	N
MLF_IgM_N	1.04288	D9	IgM	N
MLF_IgG_N	1.16205	D9	IgG	N
MLF_IgG_N	NA	D9	IgG	N
MLF_IgG_N	NA	D9	IgG	N
MLF_IgG_N	1.19529	D9	IgG	N
MLF_IgA_N	0.951641	D9	IgA	N
MLF_IgA_N	NA	D9	IgA	N
MLF_IgA_N	NA	D9	IgA	N
MLF_IgA_N	0.961202	D9	IgA	N
MLF_IgM_RBD	1.24716	D9	IgM	RBD
MLF_IgG_RBD	0.871705	D9	IgG	RBD
MLF_IgA_RBD	1.37497	D9	IgA	RBD
MLF_IgM_S	1.30554	D9	IgM	S
MLF_IgG_S	0.88181	D9	IgG	S
MLF_IgA_S	1.59219	D9	IgA	S
MLF_IgM_N	0.978746	D9	IgM	N
MLF_IgG_N	0.992461	D9	IgG	N
MLF_IgA_N	1.11954	D9	IgA	N
MLF_IgM_RBD	1.17795	D9	IgM	RBD
MLF_IgM_RBD	NA	D9	IgM	RBD
MLF_IgM_RBD	0.922604	D9	IgM	RBD
MLF_IgM_RBD	NA	D9	IgM	RBD
MLF_IgG_RBD	0.962924	D9	IgG	RBD
MLF_IgG_RBD	NA	D9	IgG	RBD
MLF_IgG_RBD	0.98272	D9	IgG	RBD
MLF_IgG_RBD	NA	D9	IgG	RBD
MLF_IgA_RBD	1.03174	D9	IgA	RBD
MLF_IgA_RBD	NA	D9	IgA	RBD
MLF_IgA_RBD	1.12601	D9	IgA	RBD
MLF_IgA_RBD	NA	D9	IgA	RBD
MLF_IgM_S	0.96253	D9	IgM	S
MLF_IgM_S	NA	D9	IgM	S
MLF_IgM_S	0.916378	D9	IgM	S
MLF_IgM_S	NA	D9	IgM	S
MLF_IgG_S	0.870067	D9	IgG	S
MLF_IgG_S	NA	D9	IgG	S
MLF_IgG_S	0.921142	D9	IgG	S
MLF_IgG_S	NA	D9	IgG	S
MLF_IgA_S	0.874076	D9	IgA	S
MLF_IgA_S	NA	D9	IgA	S
MLF_IgA_S	1.07903	D9	IgA	S
MLF_IgA_S	NA	D9	IgA	S
MLF_IgM_N	0.937336	D9	IgM	N
MLF_IgM_N	NA	D9	IgM	N
MLF_IgM_N	0.648721	D9	IgM	N
MLF_IgM_N	NA	D9	IgM	N
MLF_IgG_N	0.849497	D9	IgG	N
MLF_IgG_N	NA	D9	IgG	N
MLF_IgG_N	1.04759	D9	IgG	N
MLF_IgG_N	NA	D9	IgG	N
MLF_IgA_N	0.969639	D9	IgA	N
MLF_IgA_N	NA	D9	IgA	N
MLF_IgA_N	0.965208	D9	IgA	N
MLF_IgA_N	NA	D9	IgA	N
MLF_IgM_RBD	NA	D9	IgM	RBD
MLF_IgM_RBD	1.78347	D9	IgM	RBD
MLF_IgM_RBD	0.810757	D9	IgM	RBD
MLF_IgM_RBD	NA	D9	IgM	RBD
MLF_IgG_RBD	NA	D9	IgG	RBD
MLF_IgG_RBD	1.05776	D9	IgG	RBD
MLF_IgG_RBD	0.945822	D9	IgG	RBD
MLF_IgG_RBD	NA	D9	IgG	RBD
MLF_IgA_RBD	NA	D9	IgA	RBD
MLF_IgA_RBD	1.52541	D9	IgA	RBD
MLF_IgA_RBD	0.882203	D9	IgA	RBD
MLF_IgA_RBD	NA	D9	IgA	RBD
MLF_IgM_S	NA	D9	IgM	S
MLF_IgM_S	1.94179	D9	IgM	S
MLF_IgM_S	0.877871	D9	IgM	S
MLF_IgM_S	NA	D9	IgM	S
MLF_IgG_S	NA	D9	IgG	S
MLF_IgG_S	1.54942	D9	IgG	S
MLF_IgG_S	0.870067	D9	IgG	S
MLF_IgG_S	NA	D9	IgG	S
MLF_IgA_S	NA	D9	IgA	S
MLF_IgA_S	2.02024	D9	IgA	S
MLF_IgA_S	0.689054	D9	IgA	S
MLF_IgA_S	NA	D9	IgA	S
MLF_IgM_N	NA	D9	IgM	N
MLF_IgM_N	0.983763	D9	IgM	N
MLF_IgM_N	0.632026	D9	IgM	N
MLF_IgM_N	NA	D9	IgM	N
MLF_IgG_N	NA	D9	IgG	N
MLF_IgG_N	1.34289	D9	IgG	N
MLF_IgG_N	0.715105	D9	IgG	N
MLF_IgG_N	NA	D9	IgG	N
MLF_IgA_N	NA	D9	IgA	N
MLF_IgA_N	0.984973	D9	IgA	N
MLF_IgA_N	0.671709	D9	IgA	N
MLF_IgA_N	NA	D9	IgA	N
MLF_IgM_RBD	2.0814	D9	IgM	RBD
MLF_IgM_RBD	NA	D9	IgM	RBD
MLF_IgG_RBD	1.52667	D9	IgG	RBD
MLF_IgG_RBD	NA	D9	IgG	RBD
MLF_IgA_RBD	1.36083	D9	IgA	RBD
MLF_IgA_RBD	NA	D9	IgA	RBD
MLF_IgM_S	2.25409	D9	IgM	S
MLF_IgM_S	NA	D9	IgM	S
MLF_IgG_S	1.74419	D9	IgG	S
MLF_IgG_S	NA	D9	IgG	S
MLF_IgA_S	1.61242	D9	IgA	S
MLF_IgA_S	NA	D9	IgA	S
MLF_IgM_N	1.03991	D9	IgM	N
MLF_IgM_N	NA	D9	IgM	N
MLF_IgG_N	1.15901	D9	IgG	N
MLF_IgG_N	NA	D9	IgG	N
MLF_IgA_N	0.991065	D9	IgA	N
MLF_IgA_N	NA	D9	IgA	N
MLF_IgM_RBD	1.74845	D9	IgM	RBD
MLF_IgM_RBD	1.08114	D9	IgM	RBD
MLF_IgM_RBD	NA	D9	IgM	RBD
MLF_IgG_RBD	1.8784	D9	IgG	RBD
MLF_IgG_RBD	1.02219	D9	IgG	RBD
MLF_IgG_RBD	NA	D9	IgG	RBD
MLF_IgA_RBD	1.35125	D9	IgA	RBD
MLF_IgA_RBD	1.05375	D9	IgA	RBD
MLF_IgA_RBD	NA	D9	IgA	RBD
MLF_IgM_S	1.98341	D9	IgM	S
MLF_IgM_S	0.900653	D9	IgM	S
MLF_IgM_S	NA	D9	IgM	S
MLF_IgG_S	2.34485	D9	IgG	S
MLF_IgG_S	0.870067	D9	IgG	S
MLF_IgG_S	NA	D9	IgG	S
MLF_IgA_S	1.48982	D9	IgA	S
MLF_IgA_S	0.9546	D9	IgA	S
MLF_IgA_S	NA	D9	IgA	S
MLF_IgM_N	1.42905	D9	IgM	N
MLF_IgM_N	0.954581	D9	IgM	N
MLF_IgM_N	NA	D9	IgM	N
MLF_IgG_N	1.73787	D9	IgG	N
MLF_IgG_N	1.05741	D9	IgG	N
MLF_IgG_N	NA	D9	IgG	N
MLF_IgA_N	1.03602	D9	IgA	N
MLF_IgA_N	0.965276	D9	IgA	N
MLF_IgA_N	NA	D9	IgA	N
MLF_IgM_RBD	NA	D9	IgM	RBD
MLF_IgM_RBD	1.05723	D9	IgM	RBD
MLF_IgM_RBD	1.09934	D9	IgM	RBD
MLF_IgM_RBD	NA	D9	IgM	RBD
MLF_IgM_RBD	0.97618	D9	IgM	RBD
MLF_IgM_RBD	NA	D9	IgM	RBD
MLF_IgG_RBD	NA	D9	IgG	RBD
MLF_IgG_RBD	1.05447	D9	IgG	RBD
MLF_IgG_RBD	1.21847	D9	IgG	RBD
MLF_IgG_RBD	NA	D9	IgG	RBD
MLF_IgG_RBD	1.02912	D9	IgG	RBD
MLF_IgG_RBD	NA	D9	IgG	RBD
MLF_IgA_RBD	NA	D9	IgA	RBD
MLF_IgA_RBD	1.04371	D9	IgA	RBD
MLF_IgA_RBD	1.06391	D9	IgA	RBD
MLF_IgA_RBD	NA	D9	IgA	RBD
MLF_IgA_RBD	0.908195	D9	IgA	RBD
MLF_IgA_RBD	NA	D9	IgA	RBD
MLF_IgM_S	NA	D9	IgM	S
MLF_IgM_S	0.877871	D9	IgM	S
MLF_IgM_S	1.00549	D9	IgM	S
MLF_IgM_S	NA	D9	IgM	S
MLF_IgM_S	0.877871	D9	IgM	S
MLF_IgM_S	NA	D9	IgM	S
MLF_IgG_S	NA	D9	IgG	S
MLF_IgG_S	0.870067	D9	IgG	S
MLF_IgG_S	0.872246	D9	IgG	S
MLF_IgG_S	NA	D9	IgG	S
MLF_IgG_S	0.870067	D9	IgG	S
MLF_IgG_S	NA	D9	IgG	S
MLF_IgA_S	NA	D9	IgA	S
MLF_IgA_S	1.07904	D9	IgA	S
MLF_IgA_S	1.30987	D9	IgA	S
MLF_IgA_S	NA	D9	IgA	S
MLF_IgA_S	0.835628	D9	IgA	S
MLF_IgA_S	NA	D9	IgA	S
MLF_IgM_N	NA	D9	IgM	N
MLF_IgM_N	0.648721	D9	IgM	N
MLF_IgM_N	1.09614	D9	IgM	N
MLF_IgM_N	NA	D9	IgM	N
MLF_IgM_N	0.882359	D9	IgM	N
MLF_IgM_N	NA	D9	IgM	N
MLF_IgG_N	NA	D9	IgG	N
MLF_IgG_N	1.00095	D9	IgG	N
MLF_IgG_N	1.44878	D9	IgG	N
MLF_IgG_N	NA	D9	IgG	N
MLF_IgG_N	1.21919	D9	IgG	N
MLF_IgG_N	NA	D9	IgG	N
MLF_IgA_N	NA	D9	IgA	N
MLF_IgA_N	0.938293	D9	IgA	N
MLF_IgA_N	1.06578	D9	IgA	N
MLF_IgA_N	NA	D9	IgA	N
MLF_IgA_N	0.919906	D9	IgA	N
MLF_IgA_N	NA	D9	IgA	N
MLF_IgM_RBD	NA	D9	IgM	RBD
MLF_IgM_RBD	1.52957	D9	IgM	RBD
MLF_IgG_RBD	NA	D9	IgG	RBD
MLF_IgG_RBD	1.59307	D9	IgG	RBD
MLF_IgA_RBD	NA	D9	IgA	RBD
MLF_IgA_RBD	1.52541	D9	IgA	RBD
MLF_IgM_S	NA	D9	IgM	S
MLF_IgM_S	1.7037	D9	IgM	S
MLF_IgG_S	NA	D9	IgG	S
MLF_IgG_S	2.07533	D9	IgG	S
MLF_IgA_S	NA	D9	IgA	S
MLF_IgA_S	1.56551	D9	IgA	S
MLF_IgM_N	NA	D9	IgM	N
MLF_IgM_N	1.20041	D9	IgM	N
MLF_IgG_N	NA	D9	IgG	N
MLF_IgG_N	1.30102	D9	IgG	N
MLF_IgA_N	NA	D9	IgA	N
MLF_IgA_N	0.973544	D9	IgA	N
MLF_IgM_RBD	NA	D9	IgM	RBD
MLF_IgM_RBD	1.4784	D9	IgM	RBD
MLF_IgG_RBD	NA	D9	IgG	RBD
MLF_IgG_RBD	1.33917	D9	IgG	RBD
MLF_IgA_RBD	NA	D9	IgA	RBD
MLF_IgA_RBD	1.07186	D9	IgA	RBD
MLF_IgM_S	NA	D9	IgM	S
MLF_IgM_S	1.60554	D9	IgM	S
MLF_IgG_S	NA	D9	IgG	S
MLF_IgG_S	1.63353	D9	IgG	S
MLF_IgA_S	NA	D9	IgA	S
MLF_IgA_S	1.18359	D9	IgA	S
MLF_IgM_N	NA	D9	IgM	N
MLF_IgM_N	1.12741	D9	IgM	N
MLF_IgG_N	NA	D9	IgG	N
MLF_IgG_N	1.2021	D9	IgG	N
MLF_IgA_N	NA	D9	IgA	N
MLF_IgA_N	0.989166	D9	IgA	N
MLF_IgM_RBD	NA	D9	IgM	RBD
MLF_IgM_RBD	1.27869	D9	IgM	RBD
MLF_IgG_RBD	NA	D9	IgG	RBD
MLF_IgG_RBD	1.21331	D9	IgG	RBD
MLF_IgA_RBD	NA	D9	IgA	RBD
MLF_IgA_RBD	1.00513	D9	IgA	RBD
MLF_IgM_S	NA	D9	IgM	S
MLF_IgM_S	1.45313	D9	IgM	S
MLF_IgG_S	NA	D9	IgG	S
MLF_IgG_S	1.48603	D9	IgG	S
MLF_IgA_S	NA	D9	IgA	S
MLF_IgA_S	1.16155	D9	IgA	S
MLF_IgM_N	NA	D9	IgM	N
MLF_IgM_N	0.909901	D9	IgM	N
MLF_IgG_N	NA	D9	IgG	N
MLF_IgG_N	0.935862	D9	IgG	N
MLF_IgA_N	NA	D9	IgA	N
MLF_IgA_N	0.91104	D9	IgA	N
MLF_IgM_RBD	1.62792	D9	IgM	RBD
MLF_IgM_RBD	NA	D9	IgM	RBD
MLF_IgG_RBD	1.45353	D9	IgG	RBD
MLF_IgG_RBD	NA	D9	IgG	RBD
MLF_IgA_RBD	1.19925	D9	IgA	RBD
MLF_IgA_RBD	NA	D9	IgA	RBD
MLF_IgM_S	1.64904	D9	IgM	S
MLF_IgM_S	NA	D9	IgM	S
MLF_IgG_S	1.45952	D9	IgG	S
MLF_IgG_S	NA	D9	IgG	S
MLF_IgA_S	1.24863	D9	IgA	S
MLF_IgA_S	NA	D9	IgA	S
MLF_IgM_N	1.07791	D9	IgM	N
MLF_IgM_N	NA	D9	IgM	N
MLF_IgG_N	0.916177	D9	IgG	N
MLF_IgG_N	NA	D9	IgG	N
MLF_IgA_N	0.953376	D9	IgA	N
MLF_IgA_N	NA	D9	IgA	N
MLF_IgM_RBD	1.73071	D9	IgM	RBD
MLF_IgM_RBD	NA	D9	IgM	RBD
MLF_IgG_RBD	1.87972	D9	IgG	RBD
MLF_IgG_RBD	NA	D9	IgG	RBD
MLF_IgA_RBD	1.27096	D9	IgA	RBD
MLF_IgA_RBD	NA	D9	IgA	RBD
MLF_IgM_S	1.70801	D9	IgM	S
MLF_IgM_S	NA	D9	IgM	S
MLF_IgG_S	2.23085	D9	IgG	S
MLF_IgG_S	NA	D9	IgG	S
MLF_IgA_S	1.35372	D9	IgA	S
MLF_IgA_S	NA	D9	IgA	S
MLF_IgM_N	1.10091	D9	IgM	N
MLF_IgM_N	NA	D9	IgM	N
MLF_IgG_N	1.51445	D9	IgG	N
MLF_IgG_N	NA	D9	IgG	N
MLF_IgA_N	0.885946	D9	IgA	N
MLF_IgA_N	NA	D9	IgA	N
MLF_IgM_RBD	1.43687	D9	IgM	RBD
MLF_IgM_RBD	NA	D9	IgM	RBD
MLF_IgG_RBD	1.2681	D9	IgG	RBD
MLF_IgG_RBD	NA	D9	IgG	RBD
MLF_IgA_RBD	1.11695	D9	IgA	RBD
MLF_IgA_RBD	NA	D9	IgA	RBD
MLF_IgM_S	1.56201	D9	IgM	S
MLF_IgM_S	NA	D9	IgM	S
MLF_IgG_S	1.7343	D9	IgG	S
MLF_IgG_S	NA	D9	IgG	S
MLF_IgA_S	1.44664	D9	IgA	S
MLF_IgA_S	NA	D9	IgA	S
MLF_IgM_N	0.962322	D9	IgM	N
MLF_IgM_N	NA	D9	IgM	N
MLF_IgG_N	1.12467	D9	IgG	N
MLF_IgG_N	NA	D9	IgG	N
MLF_IgA_N	1.12708	D9	IgA	N
MLF_IgA_N	NA	D9	IgA	N
MLF_IgM_RBD	NA	D9	IgM	RBD
MLF_IgM_RBD	1.56427	D9	IgM	RBD
MLF_IgG_RBD	NA	D9	IgG	RBD
MLF_IgG_RBD	1.1818	D9	IgG	RBD
MLF_IgA_RBD	NA	D9	IgA	RBD
MLF_IgA_RBD	1.1169	D9	IgA	RBD
MLF_IgM_S	NA	D9	IgM	S
MLF_IgM_S	1.99434	D9	IgM	S
MLF_IgG_S	NA	D9	IgG	S
MLF_IgG_S	1.89755	D9	IgG	S
MLF_IgA_S	NA	D9	IgA	S
MLF_IgA_S	1.48397	D9	IgA	S
MLF_IgM_N	NA	D9	IgM	N
MLF_IgM_N	1.6104	D9	IgM	N
MLF_IgG_N	NA	D9	IgG	N
MLF_IgG_N	1.71344	D9	IgG	N
MLF_IgA_N	NA	D9	IgA	N
MLF_IgA_N	1.13376	D9	IgA	N
MLF_IgM_RBD	1.08818	D9	IgM	RBD
MLF_IgM_RBD	1.09387	D9	IgM	RBD
MLF_IgM_RBD	NA	D9	IgM	RBD
MLF_IgG_RBD	1.23121	D9	IgG	RBD
MLF_IgG_RBD	1.07348	D9	IgG	RBD
MLF_IgG_RBD	NA	D9	IgG	RBD
MLF_IgA_RBD	1.37724	D9	IgA	RBD
MLF_IgA_RBD	0.9895	D9	IgA	RBD
MLF_IgA_RBD	NA	D9	IgA	RBD
MLF_IgM_S	1.43128	D9	IgM	S
MLF_IgM_S	0.877871	D9	IgM	S
MLF_IgM_S	NA	D9	IgM	S
MLF_IgG_S	1.49061	D9	IgG	S
MLF_IgG_S	0.870067	D9	IgG	S
MLF_IgG_S	NA	D9	IgG	S
MLF_IgA_S	1.23772	D9	IgA	S
MLF_IgA_S	0.554858	D9	IgA	S
MLF_IgA_S	NA	D9	IgA	S
MLF_IgM_N	0.890204	D9	IgM	N
MLF_IgM_N	1.05499	D9	IgM	N
MLF_IgM_N	NA	D9	IgM	N
MLF_IgG_N	1.06581	D9	IgG	N
MLF_IgG_N	1.09706	D9	IgG	N
MLF_IgG_N	NA	D9	IgG	N
MLF_IgA_N	1.0235	D9	IgA	N
MLF_IgA_N	0.898815	D9	IgA	N
MLF_IgA_N	NA	D9	IgA	N
MLF_IgM_RBD	NA	D9	IgM	RBD
MLF_IgM_RBD	1.67001	D9	IgM	RBD
MLF_IgG_RBD	NA	D9	IgG	RBD
MLF_IgG_RBD	1.62968	D9	IgG	RBD
MLF_IgA_RBD	NA	D9	IgA	RBD
MLF_IgA_RBD	1.28648	D9	IgA	RBD
MLF_IgM_S	NA	D9	IgM	S
MLF_IgM_S	2.03221	D9	IgM	S
MLF_IgG_S	NA	D9	IgG	S
MLF_IgG_S	1.82284	D9	IgG	S
MLF_IgA_S	NA	D9	IgA	S
MLF_IgA_S	1.10087	D9	IgA	S
MLF_IgM_N	NA	D9	IgM	N
MLF_IgM_N	1.31462	D9	IgM	N
MLF_IgG_N	NA	D9	IgG	N
MLF_IgG_N	1.4116	D9	IgG	N
MLF_IgA_N	NA	D9	IgA	N
MLF_IgA_N	1.20265	D9	IgA	N
MLF_IgM_RBD	1.56573	D9	IgM	RBD
MLF_IgM_RBD	NA	D9	IgM	RBD
MLF_IgG_RBD	0.958038	D9	IgG	RBD
MLF_IgG_RBD	NA	D9	IgG	RBD
MLF_IgA_RBD	1.3026	D9	IgA	RBD
MLF_IgA_RBD	NA	D9	IgA	RBD
MLF_IgM_S	1.66326	D9	IgM	S
MLF_IgM_S	NA	D9	IgM	S
MLF_IgG_S	1.52334	D9	IgG	S
MLF_IgG_S	NA	D9	IgG	S
MLF_IgA_S	1.45926	D9	IgA	S
MLF_IgA_S	NA	D9	IgA	S
MLF_IgM_N	0.949367	D9	IgM	N
MLF_IgM_N	NA	D9	IgM	N
MLF_IgG_N	0.849629	D9	IgG	N
MLF_IgG_N	NA	D9	IgG	N
MLF_IgA_N	0.901316	D9	IgA	N
MLF_IgA_N	NA	D9	IgA	N
MLF_IgM_RBD	NA	D12	IgM	RBD
MLF_IgM_RBD	0.905634	D12	IgM	RBD
MLF_IgM_RBD	1.38519	D12	IgM	RBD
MLF_IgM_RBD	NA	D12	IgM	RBD
MLF_IgG_RBD	NA	D12	IgG	RBD
MLF_IgG_RBD	0.972518	D12	IgG	RBD
MLF_IgG_RBD	1.58784	D12	IgG	RBD
MLF_IgG_RBD	NA	D12	IgG	RBD
MLF_IgA_RBD	NA	D12	IgA	RBD
MLF_IgA_RBD	0.990114	D12	IgA	RBD
MLF_IgA_RBD	1.26656	D12	IgA	RBD
MLF_IgA_RBD	NA	D12	IgA	RBD
MLF_IgM_S	NA	D12	IgM	S
MLF_IgM_S	1.21892	D12	IgM	S
MLF_IgM_S	1.64524	D12	IgM	S
MLF_IgM_S	NA	D12	IgM	S
MLF_IgG_S	NA	D12	IgG	S
MLF_IgG_S	0.968663	D12	IgG	S
MLF_IgG_S	2.07756	D12	IgG	S
MLF_IgG_S	NA	D12	IgG	S
MLF_IgA_S	NA	D12	IgA	S
MLF_IgA_S	1.36731	D12	IgA	S
MLF_IgA_S	1.35467	D12	IgA	S
MLF_IgA_S	NA	D12	IgA	S
MLF_IgM_N	NA	D12	IgM	N
MLF_IgM_N	0.991046	D12	IgM	N
MLF_IgM_N	1.14332	D12	IgM	N
MLF_IgM_N	NA	D12	IgM	N
MLF_IgG_N	NA	D12	IgG	N
MLF_IgG_N	1.24598	D12	IgG	N
MLF_IgG_N	1.92967	D12	IgG	N
MLF_IgG_N	NA	D12	IgG	N
MLF_IgA_N	NA	D12	IgA	N
MLF_IgA_N	0.989397	D12	IgA	N
MLF_IgA_N	1.08715	D12	IgA	N
MLF_IgA_N	NA	D12	IgA	N
MLF_IgM_RBD	1.51979	D12	IgM	RBD
MLF_IgM_RBD	NA	D12	IgM	RBD
MLF_IgM_RBD	1.23188	D12	IgM	RBD
MLF_IgM_RBD	NA	D12	IgM	RBD
MLF_IgG_RBD	1.67587	D12	IgG	RBD
MLF_IgG_RBD	NA	D12	IgG	RBD
MLF_IgG_RBD	1.28468	D12	IgG	RBD
MLF_IgG_RBD	NA	D12	IgG	RBD
MLF_IgA_RBD	1.33463	D12	IgA	RBD
MLF_IgA_RBD	NA	D12	IgA	RBD
MLF_IgA_RBD	1.22866	D12	IgA	RBD
MLF_IgA_RBD	NA	D12	IgA	RBD
MLF_IgM_S	2.28162	D12	IgM	S
MLF_IgM_S	NA	D12	IgM	S
MLF_IgM_S	1.18351	D12	IgM	S
MLF_IgM_S	NA	D12	IgM	S
MLF_IgG_S	2.07871	D12	IgG	S
MLF_IgG_S	NA	D12	IgG	S
MLF_IgG_S	0.878799	D12	IgG	S
MLF_IgG_S	NA	D12	IgG	S
MLF_IgA_S	2.02024	D12	IgA	S
MLF_IgA_S	NA	D12	IgA	S
MLF_IgA_S	1.13584	D12	IgA	S
MLF_IgA_S	NA	D12	IgA	S
MLF_IgM_N	1.23036	D12	IgM	N
MLF_IgM_N	NA	D12	IgM	N
MLF_IgM_N	1.08494	D12	IgM	N
MLF_IgM_N	NA	D12	IgM	N
MLF_IgG_N	1.91199	D12	IgG	N
MLF_IgG_N	NA	D12	IgG	N
MLF_IgG_N	1.41859	D12	IgG	N
MLF_IgG_N	NA	D12	IgG	N
MLF_IgA_N	1.3588	D12	IgA	N
MLF_IgA_N	NA	D12	IgA	N
MLF_IgA_N	1.03756	D12	IgA	N
MLF_IgA_N	NA	D12	IgA	N
MLF_IgM_RBD	NA	D12	IgM	RBD
MLF_IgM_RBD	1.19104	D12	IgM	RBD
MLF_IgG_RBD	NA	D12	IgG	RBD
MLF_IgG_RBD	0.969759	D12	IgG	RBD
MLF_IgA_RBD	NA	D12	IgA	RBD
MLF_IgA_RBD	1.14328	D12	IgA	RBD
MLF_IgM_S	NA	D12	IgM	S
MLF_IgM_S	1.63109	D12	IgM	S
MLF_IgG_S	NA	D12	IgG	S
MLF_IgG_S	1.58968	D12	IgG	S
MLF_IgA_S	NA	D12	IgA	S
MLF_IgA_S	1.23945	D12	IgA	S
MLF_IgM_N	NA	D12	IgM	N
MLF_IgM_N	0.985661	D12	IgM	N
MLF_IgG_N	NA	D12	IgG	N
MLF_IgG_N	1.27743	D12	IgG	N
MLF_IgA_N	NA	D12	IgA	N
MLF_IgA_N	1.08656	D12	IgA	N
MLF_IgM_RBD	NA	D12	IgM	RBD
MLF_IgM_RBD	1.98714	D12	IgM	RBD
MLF_IgG_RBD	NA	D12	IgG	RBD
MLF_IgG_RBD	1.37724	D12	IgG	RBD
MLF_IgA_RBD	NA	D12	IgA	RBD
MLF_IgA_RBD	1.52541	D12	IgA	RBD
MLF_IgM_S	NA	D12	IgM	S
MLF_IgM_S	2.2499	D12	IgM	S
MLF_IgG_S	NA	D12	IgG	S
MLF_IgG_S	2.54288	D12	IgG	S
MLF_IgA_S	NA	D12	IgA	S
MLF_IgA_S	1.84777	D12	IgA	S
MLF_IgM_N	NA	D12	IgM	N
MLF_IgM_N	0.648721	D12	IgM	N
MLF_IgG_N	NA	D12	IgG	N
MLF_IgG_N	2.07502	D12	IgG	N
MLF_IgA_N	NA	D12	IgA	N
MLF_IgA_N	1.3588	D12	IgA	N
MLF_IgM_RBD	NA	D12	IgM	RBD
MLF_IgM_RBD	1.50443	D12	IgM	RBD
MLF_IgG_RBD	NA	D12	IgG	RBD
MLF_IgG_RBD	1.3417	D12	IgG	RBD
MLF_IgA_RBD	NA	D12	IgA	RBD
MLF_IgA_RBD	1.33544	D12	IgA	RBD
MLF_IgM_S	NA	D12	IgM	S
MLF_IgM_S	1.54648	D12	IgM	S
MLF_IgG_S	NA	D12	IgG	S
MLF_IgG_S	1.59645	D12	IgG	S
MLF_IgA_S	NA	D12	IgA	S
MLF_IgA_S	1.10051	D12	IgA	S
MLF_IgM_N	NA	D12	IgM	N
MLF_IgM_N	1.14149	D12	IgM	N
MLF_IgG_N	NA	D12	IgG	N
MLF_IgG_N	1.27275	D12	IgG	N
MLF_IgA_N	NA	D12	IgA	N
MLF_IgA_N	0.835636	D12	IgA	N
MLF_IgM_RBD	NA	D12	IgM	RBD
MLF_IgM_RBD	1.31366	D12	IgM	RBD
MLF_IgM_RBD	1.43042	D12	IgM	RBD
MLF_IgM_RBD	NA	D12	IgM	RBD
MLF_IgG_RBD	NA	D12	IgG	RBD
MLF_IgG_RBD	1.22534	D12	IgG	RBD
MLF_IgG_RBD	2.2251	D12	IgG	RBD
MLF_IgG_RBD	NA	D12	IgG	RBD
MLF_IgA_RBD	NA	D12	IgA	RBD
MLF_IgA_RBD	1.04261	D12	IgA	RBD
MLF_IgA_RBD	1.33899	D12	IgA	RBD
MLF_IgA_RBD	NA	D12	IgA	RBD
MLF_IgM_S	NA	D12	IgM	S
MLF_IgM_S	1.5309	D12	IgM	S
MLF_IgM_S	1.60391	D12	IgM	S
MLF_IgM_S	NA	D12	IgM	S
MLF_IgG_S	NA	D12	IgG	S
MLF_IgG_S	1.27824	D12	IgG	S
MLF_IgG_S	2.61476	D12	IgG	S
MLF_IgG_S	NA	D12	IgG	S
MLF_IgA_S	NA	D12	IgA	S
MLF_IgA_S	0.985082	D12	IgA	S
MLF_IgA_S	1.51835	D12	IgA	S
MLF_IgA_S	NA	D12	IgA	S
MLF_IgM_N	NA	D12	IgM	N
MLF_IgM_N	0.978005	D12	IgM	N
MLF_IgM_N	1.33669	D12	IgM	N
MLF_IgM_N	NA	D12	IgM	N
MLF_IgG_N	NA	D12	IgG	N
MLF_IgG_N	1.27515	D12	IgG	N
MLF_IgG_N	1.79335	D12	IgG	N
MLF_IgG_N	NA	D12	IgG	N
MLF_IgA_N	NA	D12	IgA	N
MLF_IgA_N	0.826857	D12	IgA	N
MLF_IgA_N	1.09628	D12	IgA	N
MLF_IgA_N	NA	D12	IgA	N
MLF_IgM_RBD	1.42734	D12	IgM	RBD
MLF_IgM_RBD	NA	D12	IgM	RBD
MLF_IgM_RBD	NA	D12	IgM	RBD
MLF_IgM_RBD	0.987373	D12	IgM	RBD
MLF_IgM_RBD	NA	D12	IgM	RBD
MLF_IgM_RBD	1.57324	D12	IgM	RBD
MLF_IgG_RBD	1.32259	D12	IgG	RBD
MLF_IgG_RBD	NA	D12	IgG	RBD
MLF_IgG_RBD	NA	D12	IgG	RBD
MLF_IgG_RBD	1.1858	D12	IgG	RBD
MLF_IgG_RBD	NA	D12	IgG	RBD
MLF_IgG_RBD	1.90494	D12	IgG	RBD
MLF_IgA_RBD	1.34627	D12	IgA	RBD
MLF_IgA_RBD	NA	D12	IgA	RBD
MLF_IgA_RBD	NA	D12	IgA	RBD
MLF_IgA_RBD	1.16004	D12	IgA	RBD
MLF_IgA_RBD	NA	D12	IgA	RBD
MLF_IgA_RBD	1.30545	D12	IgA	RBD
MLF_IgM_S	1.5108	D12	IgM	S
MLF_IgM_S	NA	D12	IgM	S
MLF_IgM_S	NA	D12	IgM	S
MLF_IgM_S	1.21611	D12	IgM	S
MLF_IgM_S	NA	D12	IgM	S
MLF_IgM_S	1.77494	D12	IgM	S
MLF_IgG_S	1.75151	D12	IgG	S
MLF_IgG_S	NA	D12	IgG	S
MLF_IgG_S	NA	D12	IgG	S
MLF_IgG_S	0.996323	D12	IgG	S
MLF_IgG_S	NA	D12	IgG	S
MLF_IgG_S	2.21928	D12	IgG	S
MLF_IgA_S	1.19762	D12	IgA	S
MLF_IgA_S	NA	D12	IgA	S
MLF_IgA_S	NA	D12	IgA	S
MLF_IgA_S	1.29099	D12	IgA	S
MLF_IgA_S	NA	D12	IgA	S
MLF_IgA_S	1.37252	D12	IgA	S
MLF_IgM_N	1.1116	D12	IgM	N
MLF_IgM_N	NA	D12	IgM	N
MLF_IgM_N	NA	D12	IgM	N
MLF_IgM_N	1.25623	D12	IgM	N
MLF_IgM_N	NA	D12	IgM	N
MLF_IgM_N	1.05553	D12	IgM	N
MLF_IgG_N	0.924914	D12	IgG	N
MLF_IgG_N	NA	D12	IgG	N
MLF_IgG_N	NA	D12	IgG	N
MLF_IgG_N	1.7553	D12	IgG	N
MLF_IgG_N	NA	D12	IgG	N
MLF_IgG_N	2.03977	D12	IgG	N
MLF_IgA_N	0.95061	D12	IgA	N
MLF_IgA_N	NA	D12	IgA	N
MLF_IgA_N	NA	D12	IgA	N
MLF_IgA_N	NA	D12	IgA	N
MLF_IgA_N	1.3588	D12	IgA	N
MLF_IgM_RBD	NA	D12	IgM	RBD
MLF_IgM_RBD	1.02081	D12	IgM	RBD
MLF_IgM_RBD	1.72918	D12	IgM	RBD
MLF_IgM_RBD	NA	D12	IgM	RBD
MLF_IgG_RBD	NA	D12	IgG	RBD
MLF_IgG_RBD	0.903766	D12	IgG	RBD
MLF_IgG_RBD	1.58752	D12	IgG	RBD
MLF_IgG_RBD	NA	D12	IgG	RBD
MLF_IgA_RBD	NA	D12	IgA	RBD
MLF_IgA_RBD	0.861897	D12	IgA	RBD
MLF_IgA_RBD	1.35608	D12	IgA	RBD
MLF_IgA_RBD	NA	D12	IgA	RBD
MLF_IgM_S	NA	D12	IgM	S
MLF_IgM_S	1.37254	D12	IgM	S
MLF_IgM_S	1.81531	D12	IgM	S
MLF_IgM_S	NA	D12	IgM	S
MLF_IgG_S	NA	D12	IgG	S
MLF_IgG_S	1.92562	D12	IgG	S
MLF_IgG_S	2.09597	D12	IgG	S
MLF_IgG_S	NA	D12	IgG	S
MLF_IgA_S	NA	D12	IgA	S
MLF_IgA_S	1.39597	D12	IgA	S
MLF_IgA_S	1.20304	D12	IgA	S
MLF_IgA_S	NA	D12	IgA	S
MLF_IgM_N	NA	D12	IgM	N
MLF_IgM_N	0.648721	D12	IgM	N
MLF_IgM_N	1.23932	D12	IgM	N
MLF_IgM_N	NA	D12	IgM	N
MLF_IgG_N	NA	D12	IgG	N
MLF_IgG_N	0.937058	D12	IgG	N
MLF_IgG_N	1.65085	D12	IgG	N
MLF_IgG_N	NA	D12	IgG	N
MLF_IgA_N	NA	D12	IgA	N
MLF_IgA_N	0.908554	D12	IgA	N
MLF_IgA_N	1.02261	D12	IgA	N
MLF_IgA_N	NA	D12	IgA	N
MLF_IgM_RBD	NA	D12	IgM	RBD
MLF_IgM_RBD	NA	D12	IgM	RBD
MLF_IgM_RBD	0.810757	D12	IgM	RBD
MLF_IgG_RBD	NA	D12	IgG	RBD
MLF_IgG_RBD	NA	D12	IgG	RBD
MLF_IgG_RBD	0.732142	D12	IgG	RBD
MLF_IgA_RBD	NA	D12	IgA	RBD
MLF_IgA_RBD	NA	D12	IgA	RBD
MLF_IgA_RBD	0.943371	D12	IgA	RBD
MLF_IgM_S	NA	D12	IgM	S
MLF_IgM_S	NA	D12	IgM	S
MLF_IgM_S	0.877871	D12	IgM	S
MLF_IgG_S	NA	D12	IgG	S
MLF_IgG_S	NA	D12	IgG	S
MLF_IgG_S	0.870067	D12	IgG	S
MLF_IgA_S	NA	D12	IgA	S
MLF_IgA_S	NA	D12	IgA	S
MLF_IgA_S	0.730902	D12	IgA	S
MLF_IgM_N	NA	D12	IgM	N
MLF_IgM_N	NA	D12	IgM	N
MLF_IgM_N	0.648721	D12	IgM	N
MLF_IgG_N	NA	D12	IgG	N
MLF_IgG_N	NA	D12	IgG	N
MLF_IgG_N	0.620801	D12	IgG	N
MLF_IgA_N	NA	D12	IgA	N
MLF_IgA_N	NA	D12	IgA	N
MLF_IgA_N	0.913156	D12	IgA	N
MLF_IgM_RBD	1.28819	D12	IgM	RBD
MLF_IgM_RBD	NA	D12	IgM	RBD
MLF_IgG_RBD	1.01908	D12	IgG	RBD
MLF_IgG_RBD	NA	D12	IgG	RBD
MLF_IgA_RBD	1.02716	D12	IgA	RBD
MLF_IgA_RBD	NA	D12	IgA	RBD
MLF_IgM_S	1.38498	D12	IgM	S
MLF_IgM_S	NA	D12	IgM	S
MLF_IgG_S	1.5513	D12	IgG	S
MLF_IgG_S	NA	D12	IgG	S
MLF_IgA_S	0.927562	D12	IgA	S
MLF_IgA_S	NA	D12	IgA	S
MLF_IgM_N	1.20527	D12	IgM	N
MLF_IgM_N	NA	D12	IgM	N
MLF_IgG_N	1.36966	D12	IgG	N
MLF_IgG_N	NA	D12	IgG	N
MLF_IgA_N	0.943508	D12	IgA	N
MLF_IgA_N	NA	D12	IgA	N
MLF_IgM_RBD	1.2317	D12	IgM	RBD
MLF_IgM_RBD	NA	D12	IgM	RBD
MLF_IgM_RBD	NA	D12	IgM	RBD
MLF_IgM_RBD	1.54316	D12	IgM	RBD
MLF_IgG_RBD	1.10901	D12	IgG	RBD
MLF_IgG_RBD	NA	D12	IgG	RBD
MLF_IgG_RBD	NA	D12	IgG	RBD
MLF_IgG_RBD	1.13883	D12	IgG	RBD
MLF_IgA_RBD	1.00823	D12	IgA	RBD
MLF_IgA_RBD	NA	D12	IgA	RBD
MLF_IgA_RBD	NA	D12	IgA	RBD
MLF_IgA_RBD	1.49752	D12	IgA	RBD
MLF_IgM_S	1.51293	D12	IgM	S
MLF_IgM_S	NA	D12	IgM	S
MLF_IgM_S	NA	D12	IgM	S
MLF_IgM_S	1.80472	D12	IgM	S
MLF_IgG_S	1.78513	D12	IgG	S
MLF_IgG_S	NA	D12	IgG	S
MLF_IgG_S	NA	D12	IgG	S
MLF_IgG_S	1.92862	D12	IgG	S
MLF_IgA_S	1.30011	D12	IgA	S
MLF_IgA_S	NA	D12	IgA	S
MLF_IgA_S	NA	D12	IgA	S
MLF_IgA_S	2.02024	D12	IgA	S
MLF_IgM_N	1.17437	D12	IgM	N
MLF_IgM_N	NA	D12	IgM	N
MLF_IgM_N	NA	D12	IgM	N
MLF_IgM_N	1.05857	D12	IgM	N
MLF_IgG_N	1.20856	D12	IgG	N
MLF_IgG_N	NA	D12	IgG	N
MLF_IgG_N	NA	D12	IgG	N
MLF_IgG_N	1.21975	D12	IgG	N
MLF_IgA_N	1.08227	D12	IgA	N
MLF_IgA_N	NA	D12	IgA	N
MLF_IgA_N	NA	D12	IgA	N
MLF_IgA_N	0.965635	D12	IgA	N
MLF_IgM_RBD	1.05549	D12	IgM	RBD
MLF_IgM_RBD	NA	D12	IgM	RBD
MLF_IgM_RBD	NA	D12	IgM	RBD
MLF_IgM_RBD	1.41338	D12	IgM	RBD
MLF_IgM_RBD	1.94479	D12	IgM	RBD
MLF_IgM_RBD	NA	D12	IgM	RBD
MLF_IgG_RBD	1.07611	D12	IgG	RBD
MLF_IgG_RBD	NA	D12	IgG	RBD
MLF_IgG_RBD	NA	D12	IgG	RBD
MLF_IgG_RBD	1.05502	D12	IgG	RBD
MLF_IgG_RBD	1.54329	D12	IgG	RBD
MLF_IgG_RBD	NA	D12	IgG	RBD
MLF_IgA_RBD	0.89723	D12	IgA	RBD
MLF_IgA_RBD	NA	D12	IgA	RBD
MLF_IgA_RBD	NA	D12	IgA	RBD
MLF_IgA_RBD	1.08159	D12	IgA	RBD
MLF_IgA_RBD	1.52541	D12	IgA	RBD
MLF_IgA_RBD	NA	D12	IgA	RBD
MLF_IgM_S	1.11512	D12	IgM	S
MLF_IgM_S	NA	D12	IgM	S
MLF_IgM_S	NA	D12	IgM	S
MLF_IgM_S	1.71299	D12	IgM	S
MLF_IgM_S	2.09552	D12	IgM	S
MLF_IgM_S	NA	D12	IgM	S
MLF_IgG_S	0.870067	D12	IgG	S
MLF_IgG_S	NA	D12	IgG	S
MLF_IgG_S	NA	D12	IgG	S
MLF_IgG_S	1.55826	D12	IgG	S
MLF_IgG_S	2.58986	D12	IgG	S
MLF_IgG_S	NA	D12	IgG	S
MLF_IgA_S	0.817944	D12	IgA	S
MLF_IgA_S	NA	D12	IgA	S
MLF_IgA_S	NA	D12	IgA	S
MLF_IgA_S	1.24337	D12	IgA	S
MLF_IgA_S	1.98385	D12	IgA	S
MLF_IgA_S	NA	D12	IgA	S
MLF_IgM_N	0.98833	D12	IgM	N
MLF_IgM_N	NA	D12	IgM	N
MLF_IgM_N	NA	D12	IgM	N
MLF_IgM_N	1.01843	D12	IgM	N
MLF_IgM_N	1.24759	D12	IgM	N
MLF_IgM_N	NA	D12	IgM	N
MLF_IgG_N	1.71832	D12	IgG	N
MLF_IgG_N	NA	D12	IgG	N
MLF_IgG_N	NA	D12	IgG	N
MLF_IgG_N	1.19529	D12	IgG	N
MLF_IgG_N	1.17899	D12	IgG	N
MLF_IgG_N	NA	D12	IgG	N
MLF_IgA_N	0.922248	D12	IgA	N
MLF_IgA_N	NA	D12	IgA	N
MLF_IgA_N	NA	D12	IgA	N
MLF_IgA_N	1.3588	D12	IgA	N
MLF_IgA_N	1.14768	D12	IgA	N
MLF_IgA_N	NA	D12	IgA	N
MLF_IgM_RBD	NA	D12	IgM	RBD
MLF_IgM_RBD	1.55473	D12	IgM	RBD
MLF_IgG_RBD	NA	D12	IgG	RBD
MLF_IgG_RBD	0.987315	D12	IgG	RBD
MLF_IgA_RBD	NA	D12	IgA	RBD
MLF_IgA_RBD	1.52541	D12	IgA	RBD
MLF_IgM_S	NA	D12	IgM	S
MLF_IgM_S	1.7381	D12	IgM	S
MLF_IgG_S	NA	D12	IgG	S
MLF_IgG_S	1.25444	D12	IgG	S
MLF_IgA_S	NA	D12	IgA	S
MLF_IgA_S	1.77886	D12	IgA	S
MLF_IgM_N	NA	D12	IgM	N
MLF_IgM_N	0.995251	D12	IgM	N
MLF_IgG_N	NA	D12	IgG	N
MLF_IgG_N	1.18242	D12	IgG	N
MLF_IgA_N	NA	D12	IgA	N
MLF_IgA_N	1.12499	D12	IgA	N
MLF_IgM_RBD	0.979776	D12	IgM	RBD
MLF_IgM_RBD	NA	D12	IgM	RBD
MLF_IgM_RBD	1.72821	D12	IgM	RBD
MLF_IgM_RBD	NA	D12	IgM	RBD
MLF_IgM_RBD	1.32154	D12	IgM	RBD
MLF_IgM_RBD	NA	D12	IgM	RBD
MLF_IgG_RBD	1.12452	D12	IgG	RBD
MLF_IgG_RBD	NA	D12	IgG	RBD
MLF_IgG_RBD	1.14473	D12	IgG	RBD
MLF_IgG_RBD	NA	D12	IgG	RBD
MLF_IgG_RBD	1.06235	D12	IgG	RBD
MLF_IgG_RBD	NA	D12	IgG	RBD
MLF_IgA_RBD	1.0486	D12	IgA	RBD
MLF_IgA_RBD	NA	D12	IgA	RBD
MLF_IgA_RBD	1.02632	D12	IgA	RBD
MLF_IgA_RBD	NA	D12	IgA	RBD
MLF_IgA_RBD	1.20579	D12	IgA	RBD
MLF_IgA_RBD	NA	D12	IgA	RBD
MLF_IgM_S	0.877871	D12	IgM	S
MLF_IgM_S	NA	D12	IgM	S
MLF_IgM_S	1.71686	D12	IgM	S
MLF_IgM_S	NA	D12	IgM	S
MLF_IgM_S	1.52123	D12	IgM	S
MLF_IgM_S	NA	D12	IgM	S
MLF_IgG_S	0.870067	D12	IgG	S
MLF_IgG_S	NA	D12	IgG	S
MLF_IgG_S	1.18374	D12	IgG	S
MLF_IgG_S	NA	D12	IgG	S
MLF_IgG_S	1.84941	D12	IgG	S
MLF_IgG_S	NA	D12	IgG	S
MLF_IgA_S	0.942904	D12	IgA	S
MLF_IgA_S	NA	D12	IgA	S
MLF_IgA_S	1.07184	D12	IgA	S
MLF_IgA_S	NA	D12	IgA	S
MLF_IgA_S	1.34141	D12	IgA	S
MLF_IgA_S	NA	D12	IgA	S
MLF_IgM_N	0.648721	D12	IgM	N
MLF_IgM_N	NA	D12	IgM	N
MLF_IgM_N	1.0355	D12	IgM	N
MLF_IgM_N	NA	D12	IgM	N
MLF_IgM_N	0.85049	D12	IgM	N
MLF_IgM_N	NA	D12	IgM	N
MLF_IgG_N	0.886775	D12	IgG	N
MLF_IgG_N	NA	D12	IgG	N
MLF_IgG_N	1.13678	D12	IgG	N
MLF_IgG_N	NA	D12	IgG	N
MLF_IgG_N	1.47266	D12	IgG	N
MLF_IgG_N	NA	D12	IgG	N
MLF_IgA_N	0.931797	D12	IgA	N
MLF_IgA_N	NA	D12	IgA	N
MLF_IgA_N	0.881889	D12	IgA	N
MLF_IgA_N	NA	D12	IgA	N
MLF_IgA_N	0.970324	D12	IgA	N
MLF_IgA_N	NA	D12	IgA	N
MLF_IgM_RBD	NA	D12	IgM	RBD
MLF_IgM_RBD	1.83976	D12	IgM	RBD
MLF_IgM_RBD	0.97431	D12	IgM	RBD
MLF_IgM_RBD	NA	D12	IgM	RBD
MLF_IgG_RBD	NA	D12	IgG	RBD
MLF_IgG_RBD	1.00107	D12	IgG	RBD
MLF_IgG_RBD	1.09074	D12	IgG	RBD
MLF_IgG_RBD	NA	D12	IgG	RBD
MLF_IgA_RBD	NA	D12	IgA	RBD
MLF_IgA_RBD	1.52541	D12	IgA	RBD
MLF_IgA_RBD	0.938092	D12	IgA	RBD
MLF_IgA_RBD	NA	D12	IgA	RBD
MLF_IgM_S	NA	D12	IgM	S
MLF_IgM_S	1.94529	D12	IgM	S
MLF_IgM_S	0.877871	D12	IgM	S
MLF_IgM_S	NA	D12	IgM	S
MLF_IgG_S	NA	D12	IgG	S
MLF_IgG_S	1.41064	D12	IgG	S
MLF_IgG_S	1.06906	D12	IgG	S
MLF_IgG_S	NA	D12	IgG	S
MLF_IgA_S	NA	D12	IgA	S
MLF_IgA_S	2.02024	D12	IgA	S
MLF_IgA_S	0.842615	D12	IgA	S
MLF_IgA_S	NA	D12	IgA	S
MLF_IgM_N	NA	D12	IgM	N
MLF_IgM_N	0.799163	D12	IgM	N
MLF_IgM_N	0.739475	D12	IgM	N
MLF_IgM_N	NA	D12	IgM	N
MLF_IgG_N	NA	D12	IgG	N
MLF_IgG_N	1.27969	D12	IgG	N
MLF_IgG_N	0.791966	D12	IgG	N
MLF_IgG_N	NA	D12	IgG	N
MLF_IgA_N	NA	D12	IgA	N
MLF_IgA_N	1.01457	D12	IgA	N
MLF_IgA_N	0.737002	D12	IgA	N
MLF_IgA_N	NA	D12	IgA	N
MLF_IgM_RBD	2.0814	D12	IgM	RBD
MLF_IgM_RBD	NA	D12	IgM	RBD
MLF_IgG_RBD	2.05185	D12	IgG	RBD
MLF_IgG_RBD	NA	D12	IgG	RBD
MLF_IgA_RBD	1.48044	D12	IgA	RBD
MLF_IgA_RBD	NA	D12	IgA	RBD
MLF_IgM_S	2.23646	D12	IgM	S
MLF_IgM_S	NA	D12	IgM	S
MLF_IgG_S	2.30245	D12	IgG	S
MLF_IgG_S	NA	D12	IgG	S
MLF_IgA_S	1.69423	D12	IgA	S
MLF_IgA_S	NA	D12	IgA	S
MLF_IgM_N	1.09381	D12	IgM	N
MLF_IgM_N	NA	D12	IgM	N
MLF_IgG_N	1.66014	D12	IgG	N
MLF_IgG_N	NA	D12	IgG	N
MLF_IgA_N	1.05749	D12	IgA	N
MLF_IgA_N	NA	D12	IgA	N
MLF_IgM_RBD	NA	D12	IgM	RBD
MLF_IgM_RBD	1.88163	D12	IgM	RBD
MLF_IgM_RBD	NA	D12	IgM	RBD
MLF_IgM_RBD	1.11984	D12	IgM	RBD
MLF_IgG_RBD	NA	D12	IgG	RBD
MLF_IgG_RBD	2.05522	D12	IgG	RBD
MLF_IgG_RBD	NA	D12	IgG	RBD
MLF_IgG_RBD	1.20669	D12	IgG	RBD
MLF_IgA_RBD	NA	D12	IgA	RBD
MLF_IgA_RBD	1.43704	D12	IgA	RBD
MLF_IgA_RBD	NA	D12	IgA	RBD
MLF_IgA_RBD	1.08777	D12	IgA	RBD
MLF_IgM_S	NA	D12	IgM	S
MLF_IgM_S	2.19018	D12	IgM	S
MLF_IgM_S	NA	D12	IgM	S
MLF_IgM_S	1.09798	D12	IgM	S
MLF_IgG_S	NA	D12	IgG	S
MLF_IgG_S	2.59661	D12	IgG	S
MLF_IgG_S	NA	D12	IgG	S
MLF_IgG_S	1.2848	D12	IgG	S
MLF_IgA_S	NA	D12	IgA	S
MLF_IgA_S	1.7338	D12	IgA	S
MLF_IgA_S	NA	D12	IgA	S
MLF_IgA_S	0.90254	D12	IgA	S
MLF_IgM_N	NA	D12	IgM	N
MLF_IgM_N	1.68837	D12	IgM	N
MLF_IgM_N	NA	D12	IgM	N
MLF_IgM_N	1.01495	D12	IgM	N
MLF_IgG_N	NA	D12	IgG	N
MLF_IgG_N	2.10297	D12	IgG	N
MLF_IgG_N	NA	D12	IgG	N
MLF_IgG_N	1.25481	D12	IgG	N
MLF_IgA_N	NA	D12	IgA	N
MLF_IgA_N	1.08453	D12	IgA	N
MLF_IgA_N	NA	D12	IgA	N
MLF_IgA_N	0.974714	D12	IgA	N
MLF_IgM_RBD	1.18534	D12	IgM	RBD
MLF_IgM_RBD	NA	D12	IgM	RBD
MLF_IgM_RBD	NA	D12	IgM	RBD
MLF_IgM_RBD	1.3007	D12	IgM	RBD
MLF_IgM_RBD	1.37847	D12	IgM	RBD
MLF_IgM_RBD	NA	D12	IgM	RBD
MLF_IgM_RBD	1.24844	D12	IgM	RBD
MLF_IgM_RBD	NA	D12	IgM	RBD
MLF_IgG_RBD	0.732142	D12	IgG	RBD
MLF_IgG_RBD	NA	D12	IgG	RBD
MLF_IgG_RBD	NA	D12	IgG	RBD
MLF_IgG_RBD	1.48245	D12	IgG	RBD
MLF_IgG_RBD	1.65881	D12	IgG	RBD
MLF_IgG_RBD	NA	D12	IgG	RBD
MLF_IgG_RBD	1.30024	D12	IgG	RBD
MLF_IgG_RBD	NA	D12	IgG	RBD
MLF_IgA_RBD	0.851958	D12	IgA	RBD
MLF_IgA_RBD	NA	D12	IgA	RBD
MLF_IgA_RBD	NA	D12	IgA	RBD
MLF_IgA_RBD	1.3093	D12	IgA	RBD
MLF_IgA_RBD	1.17806	D12	IgA	RBD
MLF_IgA_RBD	NA	D12	IgA	RBD
MLF_IgA_RBD	1.02522	D12	IgA	RBD
MLF_IgA_RBD	NA	D12	IgA	RBD
MLF_IgM_S	1.27499	D12	IgM	S
MLF_IgM_S	NA	D12	IgM	S
MLF_IgM_S	NA	D12	IgM	S
MLF_IgM_S	1.10876	D12	IgM	S
MLF_IgM_S	1.47734	D12	IgM	S
MLF_IgM_S	NA	D12	IgM	S
MLF_IgM_S	1.25361	D12	IgM	S
MLF_IgM_S	NA	D12	IgM	S
MLF_IgG_S	0.990586	D12	IgG	S
MLF_IgG_S	NA	D12	IgG	S
MLF_IgG_S	NA	D12	IgG	S
MLF_IgG_S	1.12756	D12	IgG	S
MLF_IgG_S	1.69225	D12	IgG	S
MLF_IgG_S	NA	D12	IgG	S
MLF_IgG_S	1.61339	D12	IgG	S
MLF_IgG_S	NA	D12	IgG	S
MLF_IgA_S	0.787354	D12	IgA	S
MLF_IgA_S	NA	D12	IgA	S
MLF_IgA_S	NA	D12	IgA	S
MLF_IgA_S	1.22078	D12	IgA	S
MLF_IgA_S	1.47538	D12	IgA	S
MLF_IgA_S	NA	D12	IgA	S
MLF_IgA_S	1.06359	D12	IgA	S
MLF_IgA_S	NA	D12	IgA	S
MLF_IgM_N	0.837252	D12	IgM	N
MLF_IgM_N	NA	D12	IgM	N
MLF_IgM_N	NA	D12	IgM	N
MLF_IgM_N	0.9355	D12	IgM	N
MLF_IgM_N	1.03057	D12	IgM	N
MLF_IgM_N	NA	D12	IgM	N
MLF_IgM_N	1.03107	D12	IgM	N
MLF_IgM_N	NA	D12	IgM	N
MLF_IgG_N	0.620801	D12	IgG	N
MLF_IgG_N	NA	D12	IgG	N
MLF_IgG_N	NA	D12	IgG	N
MLF_IgG_N	1.2203	D12	IgG	N
MLF_IgG_N	1.33675	D12	IgG	N
MLF_IgG_N	NA	D12	IgG	N
MLF_IgG_N	1.38416	D12	IgG	N
MLF_IgG_N	NA	D12	IgG	N
MLF_IgA_N	0.749352	D12	IgA	N
MLF_IgA_N	NA	D12	IgA	N
MLF_IgA_N	NA	D12	IgA	N
MLF_IgA_N	1.05409	D12	IgA	N
MLF_IgA_N	1.0078	D12	IgA	N
MLF_IgA_N	NA	D12	IgA	N
MLF_IgA_N	1.00102	D12	IgA	N
MLF_IgA_N	NA	D12	IgA	N
MLF_IgM_RBD	1.20148	D12	IgM	RBD
MLF_IgM_RBD	NA	D12	IgM	RBD
MLF_IgG_RBD	0.952116	D12	IgG	RBD
MLF_IgG_RBD	NA	D12	IgG	RBD
MLF_IgA_RBD	1.14245	D12	IgA	RBD
MLF_IgA_RBD	NA	D12	IgA	RBD
MLF_IgM_S	1.07279	D12	IgM	S
MLF_IgM_S	NA	D12	IgM	S
MLF_IgG_S	0.874589	D12	IgG	S
MLF_IgG_S	NA	D12	IgG	S
MLF_IgA_S	0.976442	D12	IgA	S
MLF_IgA_S	NA	D12	IgA	S
MLF_IgM_N	1.08494	D12	IgM	N
MLF_IgM_N	NA	D12	IgM	N
MLF_IgG_N	0.945343	D12	IgG	N
MLF_IgG_N	NA	D12	IgG	N
MLF_IgA_N	1.06486	D12	IgA	N
MLF_IgA_N	NA	D12	IgA	N
MLF_IgM_RBD	NA	D12	IgM	RBD
MLF_IgM_RBD	1.42735	D12	IgM	RBD
MLF_IgG_RBD	NA	D12	IgG	RBD
MLF_IgG_RBD	1.59124	D12	IgG	RBD
MLF_IgA_RBD	NA	D12	IgA	RBD
MLF_IgA_RBD	1.52541	D12	IgA	RBD
MLF_IgM_S	NA	D12	IgM	S
MLF_IgM_S	1.63193	D12	IgM	S
MLF_IgG_S	NA	D12	IgG	S
MLF_IgG_S	2.10659	D12	IgG	S
MLF_IgA_S	NA	D12	IgA	S
MLF_IgA_S	1.68141	D12	IgA	S
MLF_IgM_N	NA	D12	IgM	N
MLF_IgM_N	1.22428	D12	IgM	N
MLF_IgG_N	NA	D12	IgG	N
MLF_IgG_N	1.50559	D12	IgG	N
MLF_IgA_N	NA	D12	IgA	N
MLF_IgA_N	1.00283	D12	IgA	N
MLF_IgM_RBD	NA	D12	IgM	RBD
MLF_IgG_RBD	NA	D12	IgG	RBD
MLF_IgA_RBD	NA	D12	IgA	RBD
MLF_IgM_S	NA	D12	IgM	S
MLF_IgG_S	NA	D12	IgG	S
MLF_IgA_S	NA	D12	IgA	S
MLF_IgM_N	NA	D12	IgM	N
MLF_IgG_N	NA	D12	IgG	N
MLF_IgA_N	NA	D12	IgA	N
MLF_IgM_RBD	NA	D12	IgM	RBD
MLF_IgM_RBD	1.16338	D12	IgM	RBD
MLF_IgG_RBD	NA	D12	IgG	RBD
MLF_IgG_RBD	1.1613	D12	IgG	RBD
MLF_IgA_RBD	NA	D12	IgA	RBD
MLF_IgA_RBD	1.0604	D12	IgA	RBD
MLF_IgM_S	NA	D12	IgM	S
MLF_IgM_S	1.39499	D12	IgM	S
MLF_IgG_S	NA	D12	IgG	S
MLF_IgG_S	1.48075	D12	IgG	S
MLF_IgA_S	NA	D12	IgA	S
MLF_IgA_S	1.26662	D12	IgA	S
MLF_IgM_N	NA	D12	IgM	N
MLF_IgM_N	0.843849	D12	IgM	N
MLF_IgG_N	NA	D12	IgG	N
MLF_IgG_N	0.920733	D12	IgG	N
MLF_IgA_N	NA	D12	IgA	N
MLF_IgA_N	1.00418	D12	IgA	N
MLF_IgM_RBD	NA	D12	IgM	RBD
MLF_IgM_RBD	1.80919	D12	IgM	RBD
MLF_IgG_RBD	NA	D12	IgG	RBD
MLF_IgG_RBD	1.81346	D12	IgG	RBD
MLF_IgA_RBD	NA	D12	IgA	RBD
MLF_IgA_RBD	1.26208	D12	IgA	RBD
MLF_IgM_S	NA	D12	IgM	S
MLF_IgM_S	1.77884	D12	IgM	S
MLF_IgG_S	NA	D12	IgG	S
MLF_IgG_S	1.91677	D12	IgG	S
MLF_IgA_S	NA	D12	IgA	S
MLF_IgA_S	1.34717	D12	IgA	S
MLF_IgM_N	NA	D12	IgM	N
MLF_IgM_N	1.11314	D12	IgM	N
MLF_IgG_N	NA	D12	IgG	N
MLF_IgG_N	1.10449	D12	IgG	N
MLF_IgA_N	NA	D12	IgA	N
MLF_IgA_N	0.998391	D12	IgA	N
MLF_IgM_RBD	NA	D12	IgM	RBD
MLF_IgM_RBD	1.66601	D12	IgM	RBD
MLF_IgG_RBD	NA	D12	IgG	RBD
MLF_IgG_RBD	1.9398	D12	IgG	RBD
MLF_IgA_RBD	NA	D12	IgA	RBD
MLF_IgA_RBD	1.25568	D12	IgA	RBD
MLF_IgM_S	NA	D12	IgM	S
MLF_IgM_S	1.65255	D12	IgM	S
MLF_IgG_S	NA	D12	IgG	S
MLF_IgG_S	2.27576	D12	IgG	S
MLF_IgA_S	NA	D12	IgA	S
MLF_IgA_S	1.34191	D12	IgA	S
MLF_IgM_N	NA	D12	IgM	N
MLF_IgM_N	1.07042	D12	IgM	N
MLF_IgG_N	NA	D12	IgG	N
MLF_IgG_N	1.5492	D12	IgG	N
MLF_IgA_N	NA	D12	IgA	N
MLF_IgA_N	0.889054	D12	IgA	N
MLF_IgM_RBD	1.66375	D12	IgM	RBD
MLF_IgM_RBD	NA	D12	IgM	RBD
MLF_IgG_RBD	1.59416	D12	IgG	RBD
MLF_IgG_RBD	NA	D12	IgG	RBD
MLF_IgA_RBD	1.27375	D12	IgA	RBD
MLF_IgA_RBD	NA	D12	IgA	RBD
MLF_IgM_S	1.8722	D12	IgM	S
MLF_IgM_S	NA	D12	IgM	S
MLF_IgG_S	2.23095	D12	IgG	S
MLF_IgG_S	NA	D12	IgG	S
MLF_IgA_S	1.66279	D12	IgA	S
MLF_IgA_S	NA	D12	IgA	S
MLF_IgM_N	1.10306	D12	IgM	N
MLF_IgM_N	NA	D12	IgM	N
MLF_IgG_N	1.46748	D12	IgG	N
MLF_IgG_N	NA	D12	IgG	N
MLF_IgA_N	1.25484	D12	IgA	N
MLF_IgA_N	NA	D12	IgA	N
MLF_IgM_RBD	1.0404	D12	IgM	RBD
MLF_IgM_RBD	NA	D12	IgM	RBD
MLF_IgG_RBD	1.06923	D12	IgG	RBD
MLF_IgG_RBD	NA	D12	IgG	RBD
MLF_IgA_RBD	1.20999	D12	IgA	RBD
MLF_IgA_RBD	NA	D12	IgA	RBD
MLF_IgM_S	0.989334	D12	IgM	S
MLF_IgM_S	NA	D12	IgM	S
MLF_IgG_S	1.30645	D12	IgG	S
MLF_IgG_S	NA	D12	IgG	S
MLF_IgA_S	1.23993	D12	IgA	S
MLF_IgA_S	NA	D12	IgA	S
MLF_IgM_N	0.789038	D12	IgM	N
MLF_IgM_N	NA	D12	IgM	N
MLF_IgG_N	0.762083	D12	IgG	N
MLF_IgG_N	NA	D12	IgG	N
MLF_IgA_N	0.946806	D12	IgA	N
MLF_IgA_N	NA	D12	IgA	N
MLF_IgM_RBD	NA	D12	IgM	RBD
MLF_IgM_RBD	1.7653	D12	IgM	RBD
MLF_IgG_RBD	NA	D12	IgG	RBD
MLF_IgG_RBD	1.67503	D12	IgG	RBD
MLF_IgA_RBD	NA	D12	IgA	RBD
MLF_IgA_RBD	1.0908	D12	IgA	RBD
MLF_IgM_S	NA	D12	IgM	S
MLF_IgM_S	2.15792	D12	IgM	S
MLF_IgG_S	NA	D12	IgG	S
MLF_IgG_S	2.64324	D12	IgG	S
MLF_IgA_S	NA	D12	IgA	S
MLF_IgA_S	1.4004	D12	IgA	S
MLF_IgM_N	NA	D12	IgM	N
MLF_IgM_N	1.7842	D12	IgM	N
MLF_IgG_N	NA	D12	IgG	N
MLF_IgG_N	2.24865	D12	IgG	N
MLF_IgA_N	NA	D12	IgA	N
MLF_IgA_N	1.17111	D12	IgA	N
MLF_IgM_RBD	NA	D12	IgM	RBD
MLF_IgM_RBD	1.23913	D12	IgM	RBD
MLF_IgM_RBD	NA	D12	IgM	RBD
[truncated: 4,605 more rows]

## Sheet: Fig4a
Week	symptom_category	grouping	Symptoms
D-1	FLS	case 50+y	5
D-1	RS	case 50+y	15
D-1	FLS	case 50+y	2
D-1	RS	case 50+y	10
D-1	FLS	case 18-49y	1
D-1	RS	case 18-49y	5
D-1	FLS	case 18-49y	19
D-1	RS	case 18-49y	18
D-1	FLS	case <18y	0
D-1	RS	case <18y	0
D-1	FLS	case <18y	0
D-1	RS	case <18y	0
D-1	FLS	case 18-49y	4
D-1	RS	case 18-49y	10
D-1	FLS	case 50+y	3
D-1	RS	case 50+y	11
D-1	FLS	case 18-49y	4
D-1	RS	case 18-49y	19
D-1	FLS	case <18y	0
D-1	RS	case <18y	0
D-1	FLS	case <18y	2
D-1	RS	case <18y	4
D-1	FLS	case 18-49y	0
D-1	RS	case 18-49y	4
D-1	FLS	case 18-49y	4
D-1	RS	case 18-49y	10
D-1	FLS	case <18y	1
D-1	RS	case <18y	4
D-1	FLS	case 50+y	10
D-1	RS	case 50+y	8
D-1	FLS	case 50+y	17
D-1	RS	case 50+y	20
D-1	FLS	case 18-49y	8
D-1	RS	case 18-49y	3
D-1	FLS	case 18-49y	10
D-1	RS	case 18-49y	13
D-1	FLS	case 18-49y	11
D-1	RS	case 18-49y	10
D-1	FLS	case 18-49y	0
D-1	RS	case 18-49y	0
D-1	FLS	case <18y	0
D-1	RS	case <18y	7
D-1	FLS	case 18-49y	5
D-1	RS	case 18-49y	8
D-1	FLS	case 50+y	13
D-1	RS	case 50+y	11
D-1	FLS	case <18y	4
D-1	RS	case <18y	4
D-1	FLS	case <18y	0
D-1	RS	case <18y	4
D-1	FLS	case 50+y	5
D-1	RS	case 50+y	8
D-1	FLS	case 18-49y	3
D-1	RS	case 18-49y	4
D-1	FLS	case 18-49y	0
D-1	RS	case 18-49y	1
D-1	FLS	case 18-49y	9
D-1	RS	case 18-49y	8
D-1	FLS	case 18-49y	1
D-1	RS	case 18-49y	0
D-1	FLS	case <18y	0
D-1	RS	case <18y	0
D-1	FLS	case <18y	5
D-1	RS	case <18y	4
D-1	FLS	case 18-49y	4
D-1	RS	case 18-49y	7
D-1	FLS	case 18-49y	0
D-1	RS	case 18-49y	4
D-1	FLS	case <18y	3
D-1	RS	case <18y	2
D-1	FLS	case 50+y	20
D-1	RS	case 50+y	23
D-1	FLS	case 18-49y	16
D-1	RS	case 18-49y	15
D-1	FLS	case <18y	5
D-1	RS	case <18y	12
D-1	FLS	case 18-49y	2
D-1	RS	case 18-49y	5
D-1	FLS	case <18y	0
D-1	RS	case <18y	4
D-1	FLS	case <18y	0
D-1	RS	case <18y	1
D-1	FLS	case 18-49y	14
D-1	RS	case 18-49y	1
D-1	FLS	case <18y	4
D-1	RS	case <18y	0
D-1	FLS	case <18y	0
D-1	RS	case <18y	0
D-1	FLS	case <18y	0
D-1	RS	case <18y	0
D-1	FLS	case 18-49y	2
D-1	RS	case 18-49y	8
D-1	FLS	case 18-49y	1
D-1	RS	case 18-49y	4
D-1	FLS	case 18-49y	0
D-1	RS	case 18-49y	0
D-1	FLS	case 18-49y	14
D-1	RS	case 18-49y	3
D-1	FLS	case 50+y	1
D-1	RS	case 50+y	1
D-1	FLS	case 50+y	12
D-1	RS	case 50+y	0
D-1	FLS	case 18-49y	6
D-1	RS	case 18-49y	0
D-1	FLS	case 18-49y	13
D-1	RS	case 18-49y	14
D-1	FLS	case 18-49y	4
D-1	RS	case 18-49y	13
D-1	FLS	case 18-49y	4
D-1	RS	case 18-49y	8
D-1	FLS	case 50+y	11
D-1	RS	case 50+y	9
D-1	FLS	case <18y	5
D-1	RS	case <18y	2
D-1	FLS	case <18y	7
D-1	RS	case <18y	7
D-1	FLS	case 18-49y	13
D-1	RS	case 18-49y	3
D-1	FLS	case 18-49y	1
D-1	RS	case 18-49y	5
D-1	FLS	case 18-49y	0
D-1	RS	case 18-49y	7
D-1	FLS	case 50+y	5
D-1	RS	case 50+y	16
D-1	FLS	case <18y	1
D-1	RS	case <18y	10
D-1	FLS	case 18-49y	19
D-1	RS	case 18-49y	13
D-1	FLS	case 50+y	9
D-1	RS	case 50+y	4
D-1	FLS	case 50+y	9
D-1	RS	case 50+y	10
D-1	FLS	case 18-49y	4
D-1	RS	case 18-49y	11
D-1	FLS	case 50+y	13
D-1	RS	case 50+y	13
D-1	FLS	case 50+y	12
D-1	RS	case 50+y	5
D-1	FLS	case 18-49y	0
D-1	RS	case 18-49y	0
D-1	FLS	case 18-49y	0
D-1	RS	case 18-49y	0
D-1	FLS	case 50+y	5
D-1	RS	case 50+y	10
D-1	FLS	case 18-49y	11
D-1	RS	case 18-49y	15
D-1	FLS	case 18-49y	3
D-1	RS	case 18-49y	2
D-1	FLS	case <18y	4
D-1	RS	case <18y	7
D-1	FLS	case 50+y	9
D-1	RS	case 50+y	9
D-1	FLS	case 50+y	18
D-1	RS	case 50+y	12
D-1	FLS	case 18-49y	0
D-1	RS	case 18-49y	16
D-1	FLS	case 50+y	7
D-1	RS	case 50+y	11
D-1	FLS	case 18-49y	2
D-1	RS	case 18-49y	0
D-1	FLS	case 50+y	13
D-1	RS	case 50+y	11
D-1	FLS	case 50+y	8
D-1	RS	case 50+y	11
D-1	FLS	case 18-49y	12
D-1	RS	case 18-49y	8
D-1	FLS	case <18y	0
D-1	RS	case <18y	0
D-1	FLS	case <18y	0
D-1	RS	case <18y	0
D-1	FLS	case 18-49y	4
D-1	RS	case 18-49y	8
D-1	FLS	case 18-49y	0
D-1	RS	case 18-49y	0
D-1	FLS	case 50+y	9
D-1	RS	case 50+y	7
D-1	FLS	case 50+y	7
D-1	RS	case 50+y	0
D-1	FLS	case 18-49y	0
D-1	RS	case 18-49y	1
D-1	FLS	case 18-49y	10
D-1	RS	case 18-49y	15
D-1	FLS	case 50+y	0
D-1	RS	case 50+y	2
D-1	FLS	case 50+y	2
D-1	RS	case 50+y	8
D-1	FLS	case 18-49y	5
D-1	RS	case 18-49y	6
D-1	FLS	case 18-49y	10
D-1	RS	case 18-49y	10
D-1	FLS	case 50+y	0
D-1	RS	case 50+y	0
D-1	FLS	case 18-49y	2
D-1	RS	case 18-49y	12
D-1	FLS	case 18-49y	4
D-1	RS	case 18-49y	6
D-1	FLS	case 50+y	4
D-1	RS	case 50+y	3
D-1	FLS	case 50+y	3
D-1	RS	case 50+y	4
D-1	FLS	case 18-49y	11
D-1	RS	case 18-49y	3
D-1	FLS	case 50+y	6
D-1	RS	case 50+y	7
D-1	FLS	case 18-49y	0
D-1	RS	case 18-49y	4
D-1	FLS	case 18-49y	28
D-1	RS	case 18-49y	4
D-1	FLS	case 18-49y	19
D-1	RS	case 18-49y	6
D-1	FLS	case 50+y	3
D-1	RS	case 50+y	7
D-1	FLS	case 18-49y	0
D-1	RS	case 18-49y	0
D-1	FLS	case 50+y	20
D-1	RS	case 50+y	17
D-1	FLS	case 18-49y	5
D-1	RS	case 18-49y	11
D-1	FLS	case 18-49y	2
D-1	RS	case 18-49y	4
D-1	FLS	case <18y	0
D-1	RS	case <18y	0
D-1	FLS	case 50+y	19
D-1	RS	case 50+y	21
D-1	FLS	case 50+y	18
D-1	RS	case 50+y	11
D-1	FLS	case 50+y	19
D-1	RS	case 50+y	11
D-1	FLS	case 18-49y	1
D-1	RS	case 18-49y	10
D-1	FLS	case <18y	2
D-1	RS	case <18y	7
D-1	FLS	case 50+y	12
D-1	RS	case 50+y	15
D-1	FLS	case 50+y	18
D-1	RS	case 50+y	16
D-1	FLS	case 50+y	12
D-1	RS	case 50+y	8
D-1	FLS	case 18-49y	16
D-1	RS	case 18-49y	10
D-1	FLS	case <18y	0
D-1	RS	case <18y	1
D-1	FLS	case 18-49y	7
D-1	RS	case 18-49y	12
D-1	FLS	case 18-49y	6
D-1	RS	case 18-49y	4
D-1	FLS	case <18y	0
D-1	RS	case <18y	1
D-1	FLS	case 18-49y	11
D-1	RS	case 18-49y	14
D-1	FLS	case 18-49y	2
D-1	RS	case 18-49y	0
D-1	FLS	case 18-49y	5
D-1	RS	case 18-49y	13
D-1	FLS	case 18-49y	3
D-1	RS	case 18-49y	4
D-1	FLS	case <18y	5
D-1	RS	case <18y	18
D-1	FLS	case <18y	3
D-1	RS	case <18y	3
D11	FLS	case 50+y	0
D11	RS	case 50+y	5
D11	FLS	case 50+y	0
D11	RS	case 50+y	13
D11	FLS	case 18-49y	0
D11	RS	case 18-49y	2
D11	FLS	case 18-49y	5
D11	RS	case 18-49y	12
D11	FLS	case <18y	0
D11	RS	case <18y	0
D11	FLS	case <18y	0
D11	RS	case <18y	0
D11	FLS	case 18-49y	0
D11	RS	case 18-49y	4
D11	FLS	case 50+y	0
D11	RS	case 50+y	0
D11	FLS	case 18-49y	0
D11	RS	case 18-49y	3
D11	FLS	case <18y	0
D11	RS	case <18y	1
D11	FLS	case <18y	0
D11	RS	case <18y	1
D11	FLS	case 18-49y	0
D11	RS	case 18-49y	0
D11	FLS	case 18-49y	0
D11	RS	case 18-49y	0
D11	FLS	case <18y	0
D11	RS	case <18y	0
D11	FLS	case 50+y	2
D11	RS	case 50+y	9
D11	FLS	case 50+y	6
D11	RS	case 50+y	10
D11	FLS	case 18-49y	0
D11	RS	case 18-49y	0
D11	FLS	case 18-49y	8
D11	RS	case 18-49y	6
D11	FLS	case 18-49y	0
D11	RS	case 18-49y	0
D11	FLS	case 18-49y	0
D11	RS	case 18-49y	0
D11	FLS	case <18y	0
D11	RS	case <18y	0
D11	FLS	case 18-49y	0
D11	RS	case 18-49y	0
D11	FLS	case 50+y	2
D11	RS	case 50+y	1
D11	FLS	case <18y	0
D11	RS	case <18y	0
D11	FLS	case <18y	0
D11	RS	case <18y	0
D11	FLS	case 50+y	4
D11	RS	case 50+y	4
D11	FLS	case 18-49y	0
D11	RS	case 18-49y	1
D11	FLS	case 18-49y	2
D11	RS	case 18-49y	8
D11	FLS	case 18-49y	8
D11	RS	case 18-49y	1
D11	FLS	case 18-49y	0
D11	RS	case 18-49y	0
D11	FLS	case <18y	0
D11	RS	case <18y	0
D11	FLS	case <18y	2
D11	RS	case <18y	4
D11	FLS	case 18-49y	0
D11	RS	case 18-49y	2
D11	FLS	case 18-49y	0
D11	RS	case 18-49y	4
D11	FLS	case <18y	0
D11	RS	case <18y	0
D11	FLS	case 50+y	8
D11	RS	case 50+y	15
D11	FLS	case 18-49y	7
D11	RS	case 18-49y	3
D11	FLS	case <18y	1
D11	RS	case <18y	5
D11	FLS	case 18-49y	0
D11	RS	case 18-49y	2
D11	FLS	case <18y	0
D11	RS	case <18y	1
D11	FLS	case <18y	0
D11	RS	case <18y	0
D11	FLS	case 18-49y	2
D11	RS	case 18-49y	0
D11	FLS	case <18y	0
D11	RS	case <18y	0
D11	FLS	case <18y	0
D11	RS	case <18y	0
D11	FLS	case <18y	0
D11	RS	case <18y	0
D11	FLS	case 18-49y	0
D11	RS	case 18-49y	2
D11	FLS	case 18-49y	0
D11	RS	case 18-49y	7
D11	FLS	case 18-49y	0
D11	RS	case 18-49y	6
D11	FLS	case 18-49y	0
D11	RS	case 18-49y	0
D11	FLS	case 50+y	0
D11	RS	case 50+y	0
D11	FLS	case 50+y	8
D11	RS	case 50+y	0
D11	FLS	case 18-49y	0
D11	RS	case 18-49y	0
D11	FLS	case 18-49y	6
D11	RS	case 18-49y	7
D11	FLS	case 18-49y	0
D11	RS	case 18-49y	0
D11	FLS	case 18-49y	0
D11	RS	case 18-49y	0
D11	FLS	case 50+y	0
D11	RS	case 50+y	0
D11	FLS	case <18y	0
D11	RS	case <18y	0
D11	FLS	case <18y	0
D11	RS	case <18y	0
D11	FLS	case 18-49y	0
D11	RS	case 18-49y	0
D11	FLS	case 18-49y	0
D11	RS	case 18-49y	0
D11	FLS	case 18-49y	0
D11	RS	case 18-49y	0
D11	FLS	case 50+y	0
D11	RS	case 50+y	0
D11	FLS	case <18y	4
D11	RS	case <18y	1
D11	FLS	case 18-49y	8
D11	RS	case 18-49y	8
D11	FLS	case 50+y	6
D11	RS	case 50+y	3
D11	FLS	case 50+y	0
D11	RS	case 50+y	2
D11	FLS	case 18-49y	0
D11	RS	case 18-49y	8
D11	FLS	case 50+y	4
D11	RS	case 50+y	12
D11	FLS	case 50+y	7
D11	RS	case 50+y	12
D11	FLS	case 18-49y	0
D11	RS	case 18-49y	0
D11	FLS	case 18-49y	0
D11	RS	case 18-49y	0
D11	FLS	case 50+y	4
D11	RS	case 50+y	8
D11	FLS	case 18-49y	0
D11	RS	case 18-49y	12
D11	FLS	case 18-49y	0
D11	RS	case 18-49y	0
D11	FLS	case <18y	0
D11	RS	case <18y	0
D11	FLS	case 50+y	2
D11	RS	case 50+y	4
D11	FLS	case 50+y	0
D11	RS	case 50+y	0
D11	FLS	case 18-49y	0
D11	RS	case 18-49y	4
D11	FLS	case 50+y	6
D11	RS	case 50+y	9
D11	FLS	case 18-49y	1
D11	RS	case 18-49y	0
D11	FLS	case 50+y	8
D11	RS	case 50+y	4
D11	FLS	case 50+y	0
D11	RS	case 50+y	0
D11	FLS	case 18-49y	0
D11	RS	case 18-49y	0
D11	FLS	case <18y	0
D11	RS	case <18y	0
D11	FLS	case <18y	0
D11	RS	case <18y	0
D11	FLS	case 18-49y	3
D11	RS	case 18-49y	2
D11	FLS	case 18-49y	0
D11	RS	case 18-49y	1
D11	FLS	case 50+y	7
D11	RS	case 50+y	1
D11	FLS	case 50+y	0
D11	RS	case 50+y	0
D11	FLS	case 18-49y	0
D11	RS	case 18-49y	0
D11	FLS	case 18-49y	5
D11	RS	case 18-49y	4
D11	FLS	case 50+y	0
D11	RS	case 50+y	8
D11	FLS	case 50+y	4
D11	RS	case 50+y	0
D11	FLS	case 18-49y	1
D11	RS	case 18-49y	4
D11	FLS	case 18-49y	0
D11	RS	case 18-49y	0
D11	FLS	case 50+y	0
D11	RS	case 50+y	0
D11	FLS	case 18-49y	0
D11	RS	case 18-49y	0
D11	FLS	case 18-49y	2
D11	RS	case 18-49y	4
D11	FLS	case 50+y	0
D11	RS	case 50+y	0
D11	FLS	case 50+y	1
D11	RS	case 50+y	2
D11	FLS	case 18-49y	0
D11	RS	case 18-49y	0
D11	FLS	case 50+y	4
D11	RS	case 50+y	4
D11	FLS	case 18-49y	0
D11	RS	case 18-49y	4
D11	FLS	case 18-49y	0
D11	RS	case 18-49y	0
D11	FLS	case 18-49y	14
D11	RS	case 18-49y	4
D11	FLS	case 50+y	0
D11	RS	case 50+y	4
D11	FLS	case 18-49y	0
D11	RS	case 18-49y	0
D11	FLS	case 50+y	6
D11	RS	case 50+y	15
D11	FLS	case 18-49y	0
D11	RS	case 18-49y	4
D11	FLS	case 18-49y	0
D11	RS	case 18-49y	0
D11	FLS	case <18y	0
D11	RS	case <18y	0
D11	FLS	case 50+y	4
D11	RS	case 50+y	7
D11	FLS	case 50+y	6
D11	RS	case 50+y	8
D11	FLS	case 50+y	4
D11	RS	case 50+y	11
D11	FLS	case 18-49y	3
D11	RS	case 18-49y	12
D11	FLS	case <18y	0
D11	RS	case <18y	5
D11	FLS	case 50+y	2
D11	RS	case 50+y	1
D11	FLS	case 50+y	6
D11	RS	case 50+y	8
D11	FLS	case 50+y	8
D11	RS	case 50+y	12
D11	FLS	case 18-49y	4
D11	RS	case 18-49y	8
D11	FLS	case <18y	0
D11	RS	case <18y	0
D11	FLS	case 18-49y	0
D11	RS	case 18-49y	0
D11	FLS	case 18-49y	0
D11	RS	case 18-49y	0
D11	FLS	case <18y	0
D11	RS	case <18y	0
D11	FLS	case 18-49y	4
D11	RS	case 18-49y	4
D11	FLS	case 18-49y	1
D11	RS	case 18-49y	2
D11	FLS	case 18-49y	1
D11	RS	case 18-49y	6
D11	FLS	case 18-49y	0
D11	RS	case 18-49y	4
D11	FLS	case <18y	0
D11	RS	case <18y	0
D11	FLS	case <18y	2
D11	RS	case <18y	0
D15	FLS	case 50+y	0
D15	RS	case 50+y	0
D15	FLS	case 50+y	0
D15	RS	case 50+y	4
D15	FLS	case 18-49y	0
D15	RS	case 18-49y	1
D15	FLS	case 18-49y	3
D15	RS	case 18-49y	9
D15	FLS	case <18y	0
D15	RS	case <18y	0
D15	FLS	case <18y	0
D15	RS	case <18y	0
D15	FLS	case 18-49y	0
D15	RS	case 18-49y	4
D15	FLS	case 50+y	0
D15	RS	case 50+y	0
D15	FLS	case 18-49y	2
D15	RS	case 18-49y	2
D15	FLS	case <18y	0
D15	RS	case <18y	0
D15	FLS	case <18y	0
D15	RS	case <18y	0
D15	FLS	case 18-49y	0
D15	RS	case 18-49y	0
D15	FLS	case 18-49y	0
D15	RS	case 18-49y	0
D15	FLS	case <18y	0
D15	RS	case <18y	0
D15	FLS	case 50+y	0
D15	RS	case 50+y	8
D15	FLS	case 50+y	5
D15	RS	case 50+y	6
D15	FLS	case 18-49y	6
D15	RS	case 18-49y	0
D15	FLS	case 18-49y	7
D15	RS	case 18-49y	0
D15	FLS	case 18-49y	0
D15	RS	case 18-49y	0
D15	FLS	case 18-49y	0
D15	RS	case 18-49y	0
D15	FLS	case <18y	0
D15	RS	case <18y	0
D15	FLS	case 18-49y	0
D15	RS	case 18-49y	0
D15	FLS	case 50+y	0
D15	RS	case 50+y	0
D15	FLS	case <18y	0
D15	RS	case <18y	1
D15	FLS	case <18y	0
D15	RS	case <18y	1
D15	FLS	case 50+y	3
D15	RS	case 50+y	4
D15	FLS	case 18-49y	0
D15	RS	case 18-49y	4
D15	FLS	case 18-49y	6
D15	RS	case 18-49y	8
D15	FLS	case 18-49y	8
D15	RS	case 18-49y	0
D15	FLS	case 18-49y	0
D15	RS	case 18-49y	0
D15	FLS	case <18y	0
D15	RS	case <18y	0
D15	FLS	case <18y	0
D15	RS	case <18y	3
D15	FLS	case 18-49y	0
D15	RS	case 18-49y	0
D15	FLS	case 18-49y	0
D15	RS	case 18-49y	4
D15	FLS	case <18y	0
D15	RS	case <18y	0
D15	FLS	case 50+y	7
D15	RS	case 50+y	18
D15	FLS	case 18-49y	4
D15	RS	case 18-49y	0
D15	FLS	case <18y	0
D15	RS	case <18y	1
D15	FLS	case 18-49y	0
D15	RS	case 18-49y	4
D15	FLS	case <18y	0
D15	RS	case <18y	0
D15	FLS	case <18y	0
D15	RS	case <18y	0
D15	FLS	case 18-49y	0
D15	RS	case 18-49y	0
D15	FLS	case <18y	0
D15	RS	case <18y	0
D15	FLS	case <18y	0
D15	RS	case <18y	0
D15	FLS	case <18y	0
D15	RS	case <18y	0
D15	FLS	case 18-49y	0
D15	RS	case 18-49y	0
D15	FLS	case 18-49y	0
D15	RS	case 18-49y	8
D15	FLS	case 18-49y	0
D15	RS	case 18-49y	6
D15	FLS	case 18-49y	0
D15	RS	case 18-49y	0
D15	FLS	case 50+y	0
D15	RS	case 50+y	0
D15	FLS	case 50+y	4
D15	RS	case 50+y	0
D15	FLS	case 18-49y	0
D15	RS	case 18-49y	0
D15	FLS	case 18-49y	4
D15	RS	case 18-49y	4
D15	FLS	case 18-49y	0
D15	RS	case 18-49y	0
D15	FLS	case 18-49y	0
D15	RS	case 18-49y	0
D15	FLS	case 50+y	0
D15	RS	case 50+y	0
D15	FLS	case <18y	0
D15	RS	case <18y	0
D15	FLS	case <18y	0
D15	RS	case <18y	0
D15	FLS	case 18-49y	0
D15	RS	case 18-49y	0
D15	FLS	case 18-49y	0
D15	RS	case 18-49y	0
D15	FLS	case 18-49y	0
D15	RS	case 18-49y	0
D15	FLS	case 50+y	0
D15	RS	case 50+y	0
D15	FLS	case <18y	1
D15	RS	case <18y	0
D15	FLS	case 18-49y	8
D15	RS	case 18-49y	8
D15	FLS	case 50+y	5
D15	RS	case 50+y	1
D15	FLS	case 50+y	1
D15	RS	case 50+y	1
D15	FLS	case 18-49y	0
D15	RS	case 18-49y	8
D15	FLS	case 50+y	3
D15	RS	case 50+y	8
D15	FLS	case 50+y	0
D15	RS	case 50+y	5
D15	FLS	case 18-49y	0
D15	RS	case 18-49y	0
D15	FLS	case 18-49y	0
D15	RS	case 18-49y	0
D15	FLS	case 50+y	4
D15	RS	case 50+y	1
D15	FLS	case 18-49y	0
D15	RS	case 18-49y	6
D15	FLS	case 18-49y	0
D15	RS	case 18-49y	0
D15	FLS	case <18y	0
D15	RS	case <18y	0
D15	FLS	case 50+y	4
D15	RS	case 50+y	4
D15	FLS	case 50+y	0
D15	RS	case 50+y	0
D15	FLS	case 18-49y	0
D15	RS	case 18-49y	4
D15	FLS	case 50+y	7
D15	RS	case 50+y	8
D15	FLS	case 18-49y	0
D15	RS	case 18-49y	0
D15	FLS	case 50+y	7
D15	RS	case 50+y	4
D15	FLS	case 50+y	0
D15	RS	case 50+y	0
D15	FLS	case 18-49y	0
D15	RS	case 18-49y	0
D15	FLS	case <18y	0
D15	RS	case <18y	0
D15	FLS	case <18y	0
D15	RS	case <18y	0
D15	FLS	case 18-49y	4
D15	RS	case 18-49y	0
D15	FLS	case 18-49y	0
D15	RS	case 18-49y	0
D15	FLS	case 50+y	4
D15	RS	case 50+y	0
D15	FLS	case 50+y	0
D15	RS	case 50+y	0
D15	FLS	case 18-49y	0
D15	RS	case 18-49y	0
D15	FLS	case 18-49y	3
D15	RS	case 18-49y	4
D15	FLS	case 50+y	0
D15	RS	case 50+y	9
D15	FLS	case 50+y	6
D15	RS	case 50+y	0
D15	FLS	case 18-49y	0
D15	RS	case 18-49y	6
D15	FLS	case 18-49y	0
D15	RS	case 18-49y	0
D15	FLS	case 50+y	0
D15	RS	case 50+y	0
D15	FLS	case 18-49y	0
D15	RS	case 18-49y	0
D15	FLS	case 18-49y	0
D15	RS	case 18-49y	0
D15	FLS	case 50+y	0
D15	RS	case 50+y	0
D15	FLS	case 50+y	0
D15	RS	case 50+y	0
D15	FLS	case 18-49y	0
D15	RS	case 18-49y	0
D15	FLS	case 50+y	5
D15	RS	case 50+y	1
D15	FLS	case 18-49y	2
D15	RS	case 18-49y	1
D15	FLS	case 18-49y	0
D15	RS	case 18-49y	0
D15	FLS	case 18-49y	6
D15	RS	case 18-49y	6
D15	FLS	case 50+y	0
D15	RS	case 50+y	8
D15	FLS	case 18-49y	0
D15	RS	case 18-49y	0
D15	FLS	case 50+y	6
D15	RS	case 50+y	16
D15	FLS	case 18-49y	0
D15	RS	case 18-49y	3
D15	FLS	case 18-49y	0
D15	RS	case 18-49y	0
D15	FLS	case <18y	0
D15	RS	case <18y	0
D15	FLS	case 50+y	5
D15	RS	case 50+y	8
D15	FLS	case 50+y	6
D15	RS	case 50+y	8
D15	FLS	case 50+y	2
D15	RS	case 50+y	12
D15	FLS	case 18-49y	0
D15	RS	case 18-49y	12
D15	FLS	case <18y	0
D15	RS	case <18y	4
D15	FLS	case 50+y	0
D15	RS	case 50+y	0
D15	FLS	case 50+y	6
D15	RS	case 50+y	7
D15	FLS	case 50+y	0
D15	RS	case 50+y	4
D15	FLS	case 18-49y	4
D15	RS	case 18-49y	8
D15	FLS	case <18y	0
D15	RS	case <18y	0
D15	FLS	case 18-49y	0
D15	RS	case 18-49y	0
D15	FLS	case 18-49y	0
D15	RS	case 18-49y	0
D15	FLS	case <18y	0
D15	RS	case <18y	0
D15	FLS	case 18-49y	0
D15	RS	case 18-49y	0
D15	FLS	case 18-49y	1
D15	RS	case 18-49y	0
D15	FLS	case 18-49y	0
D15	RS	case 18-49y	5
D15	FLS	case 18-49y	0
D15	RS	case 18-49y	4
D15	FLS	case <18y	0
D15	RS	case <18y	0
D15	FLS	case <18y	2
D15	RS	case <18y	0
D19	FLS	case 50+y	0
D19	RS	case 50+y	0
D19	FLS	case 50+y	0
D19	RS	case 50+y	0
D19	FLS	case 18-49y	0
D19	RS	case 18-49y	0
D19	FLS	case 18-49y	0
D19	RS	case 18-49y	4
D19	FLS	case <18y	0
D19	RS	case <18y	0
D19	FLS	case <18y	0
D19	RS	case <18y	0
D19	FLS	case 18-49y	0
D19	RS	case 18-49y	3
D19	FLS	case 50+y	0
D19	RS	case 50+y	0
D19	FLS	case 18-49y	0
D19	RS	case 18-49y	7
D19	FLS	case <18y	0
D19	RS	case <18y	0
D19	FLS	case <18y	0
D19	RS	case <18y	0
D19	FLS	case 18-49y	0
D19	RS	case 18-49y	0
D19	FLS	case 18-49y	0
D19	RS	case 18-49y	0
D19	FLS	case <18y	0
D19	RS	case <18y	0
D19	FLS	case 50+y	0
D19	RS	case 50+y	6
D19	FLS	case 50+y	5
D19	RS	case 50+y	10
D19	FLS	case 18-49y	4
D19	RS	case 18-49y	0
D19	FLS	case 18-49y	5
D19	RS	case 18-49y	3
D19	FLS	case 18-49y	0
D19	RS	case 18-49y	0
D19	FLS	case 18-49y	0
D19	RS	case 18-49y	0
D19	FLS	case <18y	0
D19	RS	case <18y	0
D19	FLS	case 18-49y	0
D19	RS	case 18-49y	0
D19	FLS	case 50+y	0
D19	RS	case 50+y	0
D19	FLS	case <18y	0
D19	RS	case <18y	0
D19	FLS	case <18y	0
D19	RS	case <18y	0
D19	FLS	case 50+y	3
D19	RS	case 50+y	1
D19	FLS	case 18-49y	0
D19	RS	case 18-49y	1
D19	FLS	case 18-49y	1
D19	RS	case 18-49y	8
D19	FLS	case 18-49y	2
D19	RS	case 18-49y	0
D19	FLS	case 18-49y	0
D19	RS	case 18-49y	0
D19	FLS	case <18y	0
D19	RS	case <18y	0
D19	FLS	case <18y	0
D19	RS	case <18y	0
D19	FLS	case 18-49y	0
D19	RS	case 18-49y	0
D19	FLS	case 18-49y	0
D19	RS	case 18-49y	4
D19	FLS	case <18y	0
D19	RS	case <18y	0
D19	FLS	case 50+y	6
D19	RS	case 50+y	10
D19	FLS	case 18-49y	4
D19	RS	case 18-49y	0
D19	FLS	case <18y	0
D19	RS	case <18y	0
D19	FLS	case 18-49y	0
D19	RS	case 18-49y	4
D19	FLS	case <18y	0
D19	RS	case <18y	0
D19	FLS	case <18y	0
D19	RS	case <18y	0
D19	FLS	case 18-49y	0
D19	RS	case 18-49y	0
D19	FLS	case <18y	0
D19	RS	case <18y	0
D19	FLS	case <18y	0
D19	RS	case <18y	0
D19	FLS	case <18y	0
D19	RS	case <18y	0
D19	FLS	case 18-49y	0
D19	RS	case 18-49y	0
D19	FLS	case 18-49y	0
D19	RS	case 18-49y	4
D19	FLS	case 18-49y	0
D19	RS	case 18-49y	7
D19	FLS	case 18-49y	0
D19	RS	case 18-49y	0
D19	FLS	case 50+y	0
D19	RS	case 50+y	0
D19	FLS	case 50+y	0
D19	RS	case 50+y	0
D19	FLS	case 18-49y	0
D19	RS	case 18-49y	0
D19	FLS	case 18-49y	3
D19	RS	case 18-49y	4
D19	FLS	case 18-49y	0
D19	RS	case 18-49y	0
D19	FLS	case 18-49y	0
D19	RS	case 18-49y	0
D19	FLS	case 50+y	0
D19	RS	case 50+y	2
D19	FLS	case <18y	0
D19	RS	case <18y	0
D19	FLS	case <18y	0
D19	RS	case <18y	0
D19	FLS	case 18-49y	0
D19	RS	case 18-49y	0
D19	FLS	case 18-49y	0
D19	RS	case 18-49y	0
D19	FLS	case 18-49y	0
D19	RS	case 18-49y	0
D19	FLS	case 50+y	0
D19	RS	case 50+y	0
D19	FLS	case <18y	0
D19	RS	case <18y	0
D19	FLS	case 18-49y	6
D19	RS	case 18-49y	7
D19	FLS	case 50+y	7
D19	RS	case 50+y	0
D19	FLS	case 50+y	0
D19	RS	case 50+y	0
D19	FLS	case 18-49y	0
D19	RS	case 18-49y	8
D19	FLS	case 50+y	0
D19	RS	case 50+y	8
D19	FLS	case 50+y	0
D19	RS	case 50+y	0
D19	FLS	case 18-49y	0
D19	RS	case 18-49y	0
D19	FLS	case 18-49y	0
D19	RS	case 18-49y	0
D19	FLS	case 50+y	4
D19	RS	case 50+y	0
D19	FLS	case 18-49y	0
D19	RS	case 18-49y	3
D19	FLS	case 18-49y	0
D19	RS	case 18-49y	0
D19	FLS	case <18y	0
D19	RS	case <18y	0
D19	FLS	case 50+y	3
D19	RS	case 50+y	4
D19	FLS	case 50+y	0
D19	RS	case 50+y	0
D19	FLS	case 18-49y	0
D19	RS	case 18-49y	4
D19	FLS	case 50+y	4
D19	RS	case 50+y	5
D19	FLS	case 18-49y	0
D19	RS	case 18-49y	0
D19	FLS	case 50+y	4
D19	RS	case 50+y	4
D19	FLS	case 50+y	4
D19	RS	case 50+y	1
D19	FLS	case 18-49y	0
D19	RS	case 18-49y	0
D19	FLS	case <18y	0
D19	RS	case <18y	0
D19	FLS	case <18y	0
D19	RS	case <18y	0
D19	FLS	case 18-49y	3
D19	RS	case 18-49y	0
D19	FLS	case 18-49y	0
D19	RS	case 18-49y	0
D19	FLS	case 50+y	1
D19	RS	case 50+y	0
D19	FLS	case 50+y	0
D19	RS	case 50+y	0
D19	FLS	case 18-49y	0
D19	RS	case 18-49y	0
D19	FLS	case 18-49y	6
D19	RS	case 18-49y	2
D19	FLS	case 50+y	0
D19	RS	case 50+y	4
D19	FLS	case 50+y	3
D19	RS	case 50+y	1
D19	FLS	case 18-49y	3
D19	RS	case 18-49y	4
D19	FLS	case 18-49y	0
D19	RS	case 18-49y	0
D19	FLS	case 50+y	0
D19	RS	case 50+y	0
D19	FLS	case 18-49y	0
D19	RS	case 18-49y	0
D19	FLS	case 18-49y	0
D19	RS	case 18-49y	0
D19	FLS	case 50+y	0
D19	RS	case 50+y	0
D19	FLS	case 50+y	0
D19	RS	case 50+y	0
D19	FLS	case 18-49y	0
D19	RS	case 18-49y	0
D19	FLS	case 50+y	4
D19	RS	case 50+y	1
D19	FLS	case 18-49y	0
D19	RS	case 18-49y	0
D19	FLS	case 18-49y	0
D19	RS	case 18-49y	0
D19	FLS	case 18-49y	1
D19	RS	case 18-49y	5
D19	FLS	case 50+y	0
D19	RS	case 50+y	7
D19	FLS	case 18-49y	0
D19	RS	case 18-49y	0
D19	FLS	case 50+y	4
D19	RS	case 50+y	13
D19	FLS	case 18-49y	0
D19	RS	case 18-49y	0
D19	FLS	case 18-49y	0
D19	RS	case 18-49y	0
D19	FLS	case <18y	0
D19	RS	case <18y	0
D19	FLS	case 50+y	4
D19	RS	case 50+y	7
D19	FLS	case 50+y	5
D19	RS	case 50+y	9
D19	FLS	case 50+y	1
D19	RS	case 50+y	10
D19	FLS	case 18-49y	0
D19	RS	case 18-49y	12
D19	FLS	case <18y	0
D19	RS	case <18y	4
D19	FLS	case 50+y	0
D19	RS	case 50+y	0
D19	FLS	case 50+y	8
D19	RS	case 50+y	4
D19	FLS	case 50+y	2
D19	RS	case 50+y	4
D19	FLS	case 18-49y	1
D19	RS	case 18-49y	5
D19	FLS	case <18y	0
D19	RS	case <18y	0
D19	FLS	case 18-49y	0
D19	RS	case 18-49y	0
D19	FLS	case 18-49y	0
D19	RS	case 18-49y	0
D19	FLS	case <18y	0
D19	RS	case <18y	0
D19	FLS	case 18-49y	0
D19	RS	case 18-49y	1
D19	FLS	case 18-49y	0
D19	RS	case 18-49y	0
D19	FLS	case 18-49y	2
D19	RS	case 18-49y	7
D19	FLS	case 18-49y	0
D19	RS	case 18-49y	4
D19	FLS	case <18y	0
D19	RS	case <18y	0
D19	FLS	case <18y	1
D19	RS	case <18y	0
D23	FLS	case 50+y	0
D23	RS	case 50+y	0
D23	FLS	case 50+y	0
D23	RS	case 50+y	0
D23	FLS	case 18-49y	0
D23	RS	case 18-49y	0
D23	FLS	case 18-49y	0
D23	RS	case 18-49y	1
D23	FLS	case <18y	0
D23	RS	case <18y	0
D23	FLS	case <18y	0
D23	RS	case <18y	0
D23	FLS	case 18-49y	0
D23	RS	case 18-49y	0
D23	FLS	case 50+y	0
D23	RS	case 50+y	0
D23	FLS	case 18-49y	0
D23	RS	case 18-49y	3
D23	FLS	case <18y	0
D23	RS	case <18y	2
D23	FLS	case <18y	0
D23	RS	case <18y	1
D23	FLS	case 18-49y	0
D23	RS	case 18-49y	0
D23	FLS	case 18-49y	0
D23	RS	case 18-49y	0
D23	FLS	case <18y	0
D23	RS	case <18y	1
D23	FLS	case 50+y	0
D23	RS	case 50+y	6
D23	FLS	case 50+y	4
D23	RS	case 50+y	9
D23	FLS	case 18-49y	5
D23	RS	case 18-49y	0
D23	FLS	case 18-49y	5
D23	RS	case 18-49y	5
D23	FLS	case 18-49y	0
D23	RS	case 18-49y	0
D23	FLS	case 18-49y	0
D23	RS	case 18-49y	0
D23	FLS	case <18y	0
D23	RS	case <18y	0
D23	FLS	case 18-49y	0
D23	RS	case 18-49y	0
D23	FLS	case 50+y	0
D23	RS	case 50+y	0
D23	FLS	case <18y	0
D23	RS	case <18y	0
D23	FLS	case <18y	0
D23	RS	case <18y	0
D23	FLS	case 50+y	0
D23	RS	case 50+y	0
D23	FLS	case 18-49y	0
D23	RS	case 18-49y	2
D23	FLS	case 18-49y	3
D23	RS	case 18-49y	10
D23	FLS	case 18-49y	0
D23	RS	case 18-49y	0
D23	FLS	case 18-49y	0
D23	RS	case 18-49y	0
D23	FLS	case <18y	0
D23	RS	case <18y	0
D23	FLS	case <18y	0
D23	RS	case <18y	2
D23	FLS	case 18-49y	0
D23	RS	case 18-49y	0
D23	FLS	case 18-49y	0
D23	RS	case 18-49y	5
D23	FLS	case <18y	0
D23	RS	case <18y	0
D23	FLS	case 50+y	7
D23	RS	case 50+y	20
D23	FLS	case 18-49y	5
D23	RS	case 18-49y	0
D23	FLS	case <18y	0
D23	RS	case <18y	0
D23	FLS	case 18-49y	0
D23	RS	case 18-49y	5
D23	FLS	case <18y	0
D23	RS	case <18y	1
D23	FLS	case <18y	0
D23	RS	case <18y	0
D23	FLS	case 18-49y	0
D23	RS	case 18-49y	0
D23	FLS	case <18y	0
D23	RS	case <18y	0
D23	FLS	case <18y	0
D23	RS	case <18y	0
D23	FLS	case <18y	0
D23	RS	case <18y	0
D23	FLS	case 18-49y	0
D23	RS	case 18-49y	0
D23	FLS	case 18-49y	0
D23	RS	case 18-49y	3
D23	FLS	case 18-49y	0
D23	RS	case 18-49y	8
D23	FLS	case 18-49y	0
D23	RS	case 18-49y	0
D23	FLS	case 50+y	0
D23	RS	case 50+y	0
D23	FLS	case 50+y	0
D23	RS	case 50+y	0
D23	FLS	case 18-49y	0
D23	RS	case 18-49y	0
D23	FLS	case 18-49y	0
D23	RS	case 18-49y	5
D23	FLS	case 18-49y	0
D23	RS	case 18-49y	0
D23	FLS	case 18-49y	0
D23	RS	case 18-49y	0
D23	FLS	case 50+y	0
D23	RS	case 50+y	0
D23	FLS	case <18y	0
D23	RS	case <18y	0
D23	FLS	case <18y	0
D23	RS	case <18y	0
D23	FLS	case 18-49y	0
D23	RS	case 18-49y	0
D23	FLS	case 18-49y	0
D23	RS	case 18-49y	0
D23	FLS	case 18-49y	0
D23	RS	case 18-49y	0
D23	FLS	case 50+y	0
D23	RS	case 50+y	0
D23	FLS	case <18y	0
D23	RS	case <18y	0
D23	FLS	case 18-49y	5
D23	RS	case 18-49y	3
D23	FLS	case 50+y	4
D23	RS	case 50+y	0
D23	FLS	case 50+y	0
D23	RS	case 50+y	1
D23	FLS	case 18-49y	3
D23	RS	case 18-49y	9
D23	FLS	case 50+y	0
D23	RS	case 50+y	7
D23	FLS	case 50+y	0
D23	RS	case 50+y	0
D23	FLS	case 18-49y	0
D23	RS	case 18-49y	0
D23	FLS	case 18-49y	0
D23	RS	case 18-49y	0
D23	FLS	case 50+y	5
D23	RS	case 50+y	0
D23	FLS	case 18-49y	0
D23	RS	case 18-49y	2
D23	FLS	case 18-49y	0
D23	RS	case 18-49y	0
D23	FLS	case <18y	0
D23	RS	case <18y	0
D23	FLS	case 50+y	2
D23	RS	case 50+y	5
D23	FLS	case 50+y	0
D23	RS	case 50+y	0
D23	FLS	case 18-49y	0
D23	RS	case 18-49y	5
D23	FLS	case 50+y	2
D23	RS	case 50+y	1
D23	FLS	case 18-49y	0
D23	RS	case 18-49y	0
D23	FLS	case 50+y	5
D23	RS	case 50+y	4
D23	FLS	case 50+y	2
D23	RS	case 50+y	0
D23	FLS	case 18-49y	0
D23	RS	case 18-49y	0
D23	FLS	case <18y	0
D23	RS	case <18y	0
D23	FLS	case <18y	0
D23	RS	case <18y	0
D23	FLS	case 18-49y	3
D23	RS	case 18-49y	0
D23	FLS	case 18-49y	0
D23	RS	case 18-49y	0
D23	FLS	case 50+y	0
D23	RS	case 50+y	0
D23	FLS	case 50+y	0
D23	RS	case 50+y	0
D23	FLS	case 18-49y	0
D23	RS	case 18-49y	0
D23	FLS	case 18-49y	4
D23	RS	case 18-49y	0
D23	FLS	case 50+y	0
D23	RS	case 50+y	6
D23	FLS	case 50+y	2
D23	RS	case 50+y	0
D23	FLS	case 18-49y	1
D23	RS	case 18-49y	5
D23	FLS	case 18-49y	0
D23	RS	case 18-49y	0
D23	FLS	case 50+y	0
D23	RS	case 50+y	0
D23	FLS	case 18-49y	0
D23	RS	case 18-49y	0
D23	FLS	case 18-49y	7
D23	RS	case 18-49y	0
D23	FLS	case 50+y	0
D23	RS	case 50+y	0
D23	FLS	case 50+y	0
D23	RS	case 50+y	0
D23	FLS	case 18-49y	0
D23	RS	case 18-49y	0
D23	FLS	case 50+y	5
D23	RS	case 50+y	0
D23	FLS	case 18-49y	0
D23	RS	case 18-49y	0
D23	FLS	case 18-49y	0
D23	RS	case 18-49y	0
D23	FLS	case 18-49y	0
D23	RS	case 18-49y	0
D23	FLS	case 50+y	0
D23	RS	case 50+y	5
D23	FLS	case 18-49y	0
D23	RS	case 18-49y	0
D23	FLS	case 50+y	5
D23	RS	case 50+y	11
D23	FLS	case 18-49y	0
D23	RS	case 18-49y	0
D23	FLS	case 18-49y	0
D23	RS	case 18-49y	0
D23	FLS	case <18y	0
D23	RS	case <18y	2
D23	FLS	case 50+y	6
D23	RS	case 50+y	12
D23	FLS	case 50+y	5
D23	RS	case 50+y	12
D23	FLS	case 50+y	0
D23	RS	case 50+y	17
D23	FLS	case 18-49y	1
D23	RS	case 18-49y	14
D23	FLS	case <18y	0
D23	RS	case <18y	5
D23	FLS	case 50+y	2
D23	RS	case 50+y	0
D23	FLS	case 50+y	6
D23	RS	case 50+y	5
D23	FLS	case 50+y	0
D23	RS	case 50+y	5
D23	FLS	case 18-49y	0
D23	RS	case 18-49y	5
D23	FLS	case <18y	0
D23	RS	case <18y	0
D23	FLS	case 18-49y	0
D23	RS	case 18-49y	0
D23	FLS	case 18-49y	0
D23	RS	case 18-49y	0
D23	FLS	case <18y	0
D23	RS	case <18y	0
D23	FLS	case 18-49y	0
D23	RS	case 18-49y	4
D23	FLS	case 18-49y	1
D23	RS	case 18-49y	0
D23	FLS	case 18-49y	1
D23	RS	case 18-49y	5
D23	FLS	case 18-49y	0
D23	RS	case 18-49y	5
D23	FLS	case <18y	0
D23	RS	case <18y	0
D23	FLS	case <18y	2
D23	RS	case <18y	0
D3	FLS	case 50+y	7
D3	RS	case 50+y	11
D3	FLS	case 50+y	1
D3	RS	case 50+y	4
D3	FLS	case 18-49y	1
D3	RS	case 18-49y	3
D3	FLS	case 18-49y	11
D3	RS	case 18-49y	16
D3	FLS	case <18y	0
D3	RS	case <18y	0
D3	FLS	case <18y	0
D3	RS	case <18y	0
D3	FLS	case 18-49y	0
D3	RS	case 18-49y	4
D3	FLS	case 50+y	0
D3	RS	case 50+y	3
D3	FLS	case 18-49y	1
D3	RS	case 18-49y	13
D3	FLS	case <18y	0
D3	RS	case <18y	0
D3	FLS	case <18y	0
D3	RS	case <18y	2
D3	FLS	case 18-49y	0
D3	RS	case 18-49y	2
D3	FLS	case 18-49y	2
D3	RS	case 18-49y	5
D3	FLS	case <18y	0
D3	RS	case <18y	2
D3	FLS	case 50+y	4
D3	RS	case 50+y	11
D3	FLS	case 50+y	10
D3	RS	case 50+y	14
D3	FLS	case 18-49y	5
D3	RS	case 18-49y	0
D3	FLS	case 18-49y	6
D3	RS	case 18-49y	12
D3	FLS	case 18-49y	7
D3	RS	case 18-49y	9
D3	FLS	case 18-49y	0
D3	RS	case 18-49y	0
D3	FLS	case <18y	0
D3	RS	case <18y	6
D3	FLS	case 18-49y	1
D3	RS	case 18-49y	2
D3	FLS	case 50+y	6
D3	RS	case 50+y	6
D3	FLS	case <18y	1
D3	RS	case <18y	1
D3	FLS	case <18y	0
D3	RS	case <18y	1
D3	FLS	case 50+y	4
D3	RS	case 50+y	8
D3	FLS	case 18-49y	0
D3	RS	case 18-49y	4
D3	FLS	case 18-49y	2
D3	RS	case 18-49y	4
D3	FLS	case 18-49y	4
D3	RS	case 18-49y	8
D3	FLS	case 18-49y	0
D3	RS	case 18-49y	0
D3	FLS	case <18y	0
D3	RS	case <18y	0
D3	FLS	case <18y	1
D3	RS	case <18y	4
D3	FLS	case 18-49y	3
D3	RS	case 18-49y	4
D3	FLS	case 18-49y	0
D3	RS	case 18-49y	4
D3	FLS	case <18y	0
D3	RS	case <18y	0
D3	FLS	case 50+y	16
D3	RS	case 50+y	21
D3	FLS	case 18-49y	11
D3	RS	case 18-49y	13
D3	FLS	case <18y	0
D3	RS	case <18y	12
D3	FLS	case 18-49y	0
D3	RS	case 18-49y	4
D3	FLS	case <18y	1
D3	RS	case <18y	0
D3	FLS	case <18y	0
D3	RS	case <18y	2
D3	FLS	case 18-49y	2
D3	RS	case 18-49y	0
D3	FLS	case <18y	0
D3	RS	case <18y	0
D3	FLS	case <18y	0
D3	RS	case <18y	0
D3	FLS	case <18y	0
D3	RS	case <18y	0
D3	FLS	case 18-49y	2
D3	RS	case 18-49y	7
D3	FLS	case 18-49y	0
D3	RS	case 18-49y	8
D3	FLS	case 18-49y	1
D3	RS	case 18-49y	8
D3	FLS	case 18-49y	5
D3	RS	case 18-49y	1
D3	FLS	case 50+y	1
D3	RS	case 50+y	1
D3	FLS	case 50+y	5
D3	RS	case 50+y	0
D3	FLS	case 18-49y	1
D3	RS	case 18-49y	0
D3	FLS	case 18-49y	9
D3	RS	case 18-49y	10
D3	FLS	case 18-49y	1
D3	RS	case 18-49y	7
D3	FLS	case 18-49y	1
D3	RS	case 18-49y	0
D3	FLS	case 50+y	7
D3	RS	case 50+y	9
D3	FLS	case <18y	0
D3	RS	case <18y	0
D3	FLS	case <18y	0
D3	RS	case <18y	0
D3	FLS	case 18-49y	1
D3	RS	case 18-49y	3
D3	FLS	case 18-49y	0
D3	RS	case 18-49y	0
D3	FLS	case 18-49y	0
D3	RS	case 18-49y	4
D3	FLS	case 50+y	4
D3	RS	case 50+y	14
D3	FLS	case <18y	4
D3	RS	case <18y	8
D3	FLS	case 18-49y	14
D3	RS	case 18-49y	12
D3	FLS	case 50+y	6
D3	RS	case 50+y	0
D3	FLS	case 50+y	7
D3	RS	case 50+y	6
D3	FLS	case 18-49y	2
D3	RS	case 18-49y	9
D3	FLS	case 50+y	16
D3	RS	case 50+y	11
D3	FLS	case 50+y	0
D3	RS	case 50+y	8
D3	FLS	case 18-49y	0
D3	RS	case 18-49y	0
D3	FLS	case 18-49y	0
D3	RS	case 18-49y	0
D3	FLS	case 50+y	4
D3	RS	case 50+y	9
D3	FLS	case 18-49y	2
D3	RS	case 18-49y	13
D3	FLS	case 18-49y	0
D3	RS	case 18-49y	0
D3	FLS	case <18y	0
D3	RS	case <18y	0
D3	FLS	case 50+y	5
D3	RS	case 50+y	5
D3	FLS	case 50+y	6
D3	RS	case 50+y	9
D3	FLS	case 18-49y	0
D3	RS	case 18-49y	13
D3	FLS	case 50+y	5
D3	RS	case 50+y	13
D3	FLS	case 18-49y	0
D3	RS	case 18-49y	0
D3	FLS	case 50+y	10
D3	RS	case 50+y	7
D3	FLS	case 50+y	2
D3	RS	case 50+y	6
D3	FLS	case 18-49y	2
D3	RS	case 18-49y	2
D3	FLS	case <18y	1
D3	RS	case <18y	0
D3	FLS	case <18y	0
D3	RS	case <18y	0
D3	FLS	case 18-49y	4
D3	RS	case 18-49y	7
D3	FLS	case 18-49y	0
D3	RS	case 18-49y	0
D3	FLS	case 50+y	13
D3	RS	case 50+y	6
D3	FLS	case 50+y	14
D3	RS	case 50+y	0
D3	FLS	case 18-49y	0
D3	RS	case 18-49y	0
D3	FLS	case 18-49y	6
D3	RS	case 18-49y	17
D3	FLS	case 50+y	1
D3	RS	case 50+y	5
D3	FLS	case 50+y	3
D3	RS	case 50+y	4
D3	FLS	case 18-49y	4
D3	RS	case 18-49y	5
D3	FLS	case 18-49y	5
D3	RS	case 18-49y	4
D3	FLS	case 50+y	0
D3	RS	case 50+y	0
D3	FLS	case 18-49y	0
D3	RS	case 18-49y	12
D3	FLS	case 18-49y	1
D3	RS	case 18-49y	4
D3	FLS	case 50+y	0
D3	RS	case 50+y	0
D3	FLS	case 50+y	3
D3	RS	case 50+y	5
D3	FLS	case 18-49y	3
D3	RS	case 18-49y	4
D3	FLS	case 50+y	0
D3	RS	case 50+y	5
D3	FLS	case 18-49y	0
D3	RS	case 18-49y	4
D3	FLS	case 18-49y	12
D3	RS	case 18-49y	1
D3	FLS	case 18-49y	16
D3	RS	case 18-49y	7
D3	FLS	case 50+y	0
D3	RS	case 50+y	8
D3	FLS	case 18-49y	0
D3	RS	case 18-49y	0
D3	FLS	case 50+y	18
D3	RS	case 50+y	17
D3	FLS	case 18-49y	0
D3	RS	case 18-49y	5
D3	FLS	case 18-49y	0
D3	RS	case 18-49y	0
D3	FLS	case <18y	0
D3	RS	case <18y	0
D3	FLS	case 50+y	15
D3	RS	case 50+y	17
D3	FLS	case 50+y	9
D3	RS	case 50+y	10
D3	FLS	case 50+y	17
D3	RS	case 50+y	14
D3	FLS	case 18-49y	13
D3	RS	case 18-49y	13
D3	FLS	case <18y	3
D3	RS	case <18y	12
D3	FLS	case 50+y	5
D3	RS	case 50+y	9
D3	FLS	case 50+y	19
D3	RS	case 50+y	16
D3	FLS	case 50+y	11
D3	RS	case 50+y	10
D3	FLS	case 18-49y	12
D3	RS	case 18-49y	8
D3	FLS	case <18y	0
D3	RS	case <18y	0
D3	FLS	case 18-49y	5
D3	RS	case 18-49y	2
D3	FLS	case 18-49y	2
D3	RS	case 18-49y	0
D3	FLS	case <18y	0
D3	RS	case <18y	0
D3	FLS	case 18-49y	8
D3	RS	case 18-49y	14
D3	FLS	case 18-49y	2
D3	RS	case 18-49y	1
D3	FLS	case 18-49y	5
D3	RS	case 18-49y	12
D3	FLS	case 18-49y	2
D3	RS	case 18-49y	4
D3	FLS	case <18y	2
D3	RS	case <18y	4
D3	FLS	case <18y	5
D3	RS	case <18y	1
D7	FLS	case 50+y	5
D7	RS	case 50+y	6
D7	FLS	case 50+y	1
D7	RS	case 50+y	4
D7	FLS	case 18-49y	0
D7	RS	case 18-49y	2
D7	FLS	case 18-49y	7
D7	RS	case 18-49y	14
D7	FLS	case <18y	0
D7	RS	case <18y	0
D7	FLS	case <18y	0
D7	RS	case <18y	0
D7	FLS	case 18-49y	0
D7	RS	case 18-49y	4
D7	FLS	case 50+y	0
D7	RS	case 50+y	2
D7	FLS	case 18-49y	0
D7	RS	case 18-49y	5
D7	FLS	case <18y	0
D7	RS	case <18y	0
D7	FLS	case <18y	0
D7	RS	case <18y	0
D7	FLS	case 18-49y	0
D7	RS	case 18-49y	2
D7	FLS	case 18-49y	0
D7	RS	case 18-49y	3
D7	FLS	case <18y	0
D7	RS	case <18y	0
D7	FLS	case 50+y	1
D7	RS	case 50+y	10
D7	FLS	case 50+y	8
D7	RS	case 50+y	4
D7	FLS	case 18-49y	0
D7	RS	case 18-49y	0
D7	FLS	case 18-49y	8
D7	RS	case 18-49y	7
D7	FLS	case 18-49y	0
D7	RS	case 18-49y	6
D7	FLS	case 18-49y	0
D7	RS	case 18-49y	0
D7	FLS	case <18y	0
D7	RS	case <18y	3
D7	FLS	case 18-49y	2
D7	RS	case 18-49y	0
D7	FLS	case 50+y	3
D7	RS	case 50+y	5
D7	FLS	case <18y	0
D7	RS	case <18y	0
D7	FLS	case <18y	0
D7	RS	case <18y	0
D7	FLS	case 50+y	4
D7	RS	case 50+y	4
D7	FLS	case 18-49y	0
D7	RS	case 18-49y	1
D7	FLS	case 18-49y	1
D7	RS	case 18-49y	4
D7	FLS	case 18-49y	6
D7	RS	case 18-49y	3
D7	FLS	case 18-49y	0
D7	RS	case 18-49y	0
D7	FLS	case <18y	0
D7	RS	case <18y	0
D7	FLS	case <18y	0
D7	RS	case <18y	4
D7	FLS	case 18-49y	0
D7	RS	case 18-49y	4
D7	FLS	case 18-49y	0
D7	RS	case 18-49y	4
D7	FLS	case <18y	0
D7	RS	case <18y	0
D7	FLS	case 50+y	11
D7	RS	case 50+y	18
D7	FLS	case 18-49y	8
D7	RS	case 18-49y	4
D7	FLS	case <18y	2
D7	RS	case <18y	4
D7	FLS	case 18-49y	0
D7	RS	case 18-49y	4
D7	FLS	case <18y	0
D7	RS	case <18y	0
D7	FLS	case <18y	0
D7	RS	case <18y	0
D7	FLS	case 18-49y	1
D7	RS	case 18-49y	1
D7	FLS	case <18y	0
D7	RS	case <18y	0
D7	FLS	case <18y	0
D7	RS	case <18y	0
D7	FLS	case <18y	0
D7	RS	case <18y	0
D7	FLS	case 18-49y	1
D7	RS	case 18-49y	4
D7	FLS	case 18-49y	0
D7	RS	case 18-49y	7
D7	FLS	case 18-49y	0
D7	RS	case 18-49y	6
D7	FLS	case 18-49y	3
D7	RS	case 18-49y	0
D7	FLS	case 50+y	1
D7	RS	case 50+y	2
D7	FLS	case 50+y	8
D7	RS	case 50+y	0
D7	FLS	case 18-49y	0
D7	RS	case 18-49y	0
D7	FLS	case 18-49y	7
D7	RS	case 18-49y	8
D7	FLS	case 18-49y	0
D7	RS	case 18-49y	1
D7	FLS	case 18-49y	0
D7	RS	case 18-49y	0
D7	FLS	case 50+y	2
D7	RS	case 50+y	2
D7	FLS	case <18y	0
D7	RS	case <18y	0
D7	FLS	case <18y	0
D7	RS	case <18y	0
D7	FLS	case 18-49y	0
D7	RS	case 18-49y	0
D7	FLS	case 18-49y	0
D7	RS	case 18-49y	0
D7	FLS	case 18-49y	0
D7	RS	case 18-49y	1
D7	FLS	case 50+y	0
D7	RS	case 50+y	4
D7	FLS	case <18y	6
D7	RS	case <18y	6
D7	FLS	case 18-49y	4
D7	RS	case 18-49y	7
D7	FLS	case 50+y	5
D7	RS	case 50+y	4
D7	FLS	case 50+y	0
D7	RS	case 50+y	2
D7	FLS	case 18-49y	2
D7	RS	case 18-49y	8
D7	FLS	case 50+y	5
D7	RS	case 50+y	11
D7	FLS	case 50+y	9
D7	RS	case 50+y	9
D7	FLS	case 18-49y	0
D7	RS	case 18-49y	0
D7	FLS	case 18-49y	0
D7	RS	case 18-49y	0
D7	FLS	case 50+y	2
D7	RS	case 50+y	8
D7	FLS	case 18-49y	2
D7	RS	case 18-49y	13
D7	FLS	case 18-49y	0
D7	RS	case 18-49y	0
D7	FLS	case <18y	0
D7	RS	case <18y	0
D7	FLS	case 50+y	0
D7	RS	case 50+y	4
D7	FLS	case 50+y	0
D7	RS	case 50+y	1
D7	FLS	case 18-49y	0
D7	RS	case 18-49y	4
D7	FLS	case 50+y	4
D7	RS	case 50+y	12
D7	FLS	case 18-49y	0
D7	RS	case 18-49y	0
D7	FLS	case 50+y	9
D7	RS	case 50+y	4
D7	FLS	case 50+y	0
D7	RS	case 50+y	0
D7	FLS	case 18-49y	0
D7	RS	case 18-49y	0
D7	FLS	case <18y	0
D7	RS	case <18y	0
D7	FLS	case <18y	0
D7	RS	case <18y	0
D7	FLS	case 18-49y	4
D7	RS	case 18-49y	8
D7	FLS	case 18-49y	0
D7	RS	case 18-49y	0
D7	FLS	case 50+y	11
D7	RS	case 50+y	2
D7	FLS	case 50+y	5
D7	RS	case 50+y	0
D7	FLS	case 18-49y	0
D7	RS	case 18-49y	0
D7	FLS	case 18-49y	2
D7	RS	case 18-49y	6
D7	FLS	case 50+y	0
D7	RS	case 50+y	8
D7	FLS	case 50+y	4
D7	RS	case 50+y	2
D7	FLS	case 18-49y	1
D7	RS	case 18-49y	4
D7	FLS	case 18-49y	0
D7	RS	case 18-49y	0
D7	FLS	case 50+y	0
D7	RS	case 50+y	0
D7	FLS	case 18-49y	0
D7	RS	case 18-49y	9
D7	FLS	case 18-49y	2
D7	RS	case 18-49y	4
D7	FLS	case 50+y	0
D7	RS	case 50+y	0
D7	FLS	case 50+y	1
D7	RS	case 50+y	4
D7	FLS	case 18-49y	1
D7	RS	case 18-49y	0
D7	FLS	case 50+y	2
D7	RS	case 50+y	5
D7	FLS	case 18-49y	0
D7	RS	case 18-49y	4
D7	FLS	case 18-49y	4
D7	RS	case 18-49y	0
D7	FLS	case 18-49y	16
D7	RS	case 18-49y	7
D7	FLS	case 50+y	1
D7	RS	case 50+y	7
D7	FLS	case 18-49y	0
D7	RS	case 18-49y	0
D7	FLS	case 50+y	10
D7	RS	case 50+y	13
D7	FLS	case 18-49y	0
D7	RS	case 18-49y	4
D7	FLS	case 18-49y	0
D7	RS	case 18-49y	0
D7	FLS	case <18y	1
D7	RS	case <18y	0
D7	FLS	case 50+y	6
D7	RS	case 50+y	8
D7	FLS	case 50+y	4
D7	RS	case 50+y	8
D7	FLS	case 50+y	14
D7	RS	case 50+y	8
D7	FLS	case 18-49y	6
D7	RS	case 18-49y	12
D7	FLS	case <18y	0
D7	RS	case <18y	7
D7	FLS	case 50+y	5
D7	RS	case 50+y	8
D7	FLS	case 50+y	10
D7	RS	case 50+y	10
D7	FLS	case 50+y	8
D7	RS	case 50+y	12
D7	FLS	case 18-49y	5
D7	RS	case 18-49y	8
D7	FLS	case <18y	0
D7	RS	case <18y	0
D7	FLS	case 18-49y	1
D7	RS	case 18-49y	0
D7	FLS	case 18-49y	1
D7	RS	case 18-49y	0
D7	FLS	case <18y	0
D7	RS	case <18y	0
D7	FLS	case 18-49y	9
D7	RS	case 18-49y	8
D7	FLS	case 18-49y	2
D7	RS	case 18-49y	0
D7	FLS	case 18-49y	2
D7	RS	case 18-49y	9
D7	FLS	case 18-49y	0
D7	RS	case 18-49y	4
D7	FLS	case <18y	1
D7	RS	case <18y	3
D7	FLS	case <18y	2
D7	RS	case <18y	0

## Sheet: Fig4b
Age	symptom.cat	fit	lower	upper
1	FLS	0.352402	0.189765	0.51504
20	FLS	0.468679	0.35067	0.586688
30	FLS	0.529877	0.424018	0.635736
50	FLS	0.652273	0.534897	0.769649
60	FLS	0.713471	0.575384	0.851559
1	RS	0.340907	0.06055	0.621263
20	RS	0.6212	0.44875	0.793649
30	RS	0.768723	0.63042	0.907025
50	RS	1.06377	0.893013	1.23452
60	RS	1.21129	0.988136	1.43445

## Sheet: Fig4c
Mucosal antibody measurement	Estimate	Std..Error	df	t.value	p.value	LL	UL	symptom.group	p.adj	stars
MLF_IgG_S	-0.0955711	0.033014	407.98	-2.89487	0.00399692	-0.162356	-0.0294417	FLS	0.0109915	*
MLF_IgA_S	-0.161441	0.0583156	374.375	-2.76841	0.00591313	-0.279539	-0.0449854	FLS	0.0109915	*
MLF_IgM_S	-0.161466	0.0490284	446.075	-3.29331	0.00106895	-0.260275	-0.0634136	FLS	0.00481029	**
MLF_IgG_RBD	-0.0853346	0.0449934	388.474	-1.8966	0.0586219	-0.176596	0.00516936	FLS	0.0659497	ns
MLF_IgA_RBD	-0.350867	0.0991557	402.12	-3.53854	0.000449331	-0.547903	-0.155185	FLS	0.00404398	**
MLF_IgM_RBD	-0.168413	0.0611133	427.05	-2.75575	0.00610637	-0.29055	-0.0471985	FLS	0.0109915	*
MLF_IgG_N	-0.0940493	0.0434675	390.575	-2.16367	0.0310954	-0.181565	-0.0070681	FLS	0.0466432	*
MLF_IgA_N	-0.230675	0.115004	413.686	-2.00579	0.045529	-0.459744	-0.00248306	FLS	0.0585373	ns
MLF_IgM_N	-0.0461949	0.0961601	404.941	-0.480395	0.631206	-0.239926	0.146421	FLS	0.631206	ns
MLF_IgG_S	-0.0581617	0.0356696	398.649	-1.63057	0.103771	-0.132051	0.0149117	RS	0.186788	ns
MLF_IgA_S	-0.110275	0.0634113	395.275	-1.73904	0.0828055	-0.241768	0.0192962	RS	0.186312	ns
MLF_IgM_S	-0.0667364	0.0514691	467.057	-1.29663	0.195399	-0.170446	0.0370194	RS	0.219824	ns
MLF_IgG_RBD	-0.0707132	0.0495095	313.41	-1.42827	0.154209	-0.171983	0.029295	RS	0.198269	ns
MLF_IgA_RBD	-0.251462	0.10798	385.738	-2.32878	0.0203865	-0.468008	-0.0367192	RS	0.183478	ns
MLF_IgM_RBD	-0.124235	0.0649913	420.145	-1.91156	0.0566128	-0.253176	0.00474043	RS	0.186312	ns
MLF_IgG_N	-0.0698526	0.0474293	338.326	-1.47277	0.141742	-0.165274	0.0249721	RS	0.198269	ns
MLF_IgA_N	-0.222147	0.123596	408.381	-1.79737	0.0730159	-0.471204	0.0254968	RS	0.186312	ns
MLF_IgM_N	0.0433707	0.101871	431.4	0.425741	0.670509	-0.163611	0.250463	RS	0.670509	ns

[truncated: 9 more sheets: FigS2b, FigS3a, FigS3b, Figs4a, FigS4b, FigS5, FigS6a, FigS6b, FigS7]
